# Supplementary material for: Metabolite Support of Long-Term Storage of Sperm in the Spermatheca of Honeybee (Apis mellifera) Queens
Source: Front Physiol. 2020 Nov 10;11:574856. doi: 10.3389/fphys.2020.574856 (PMC7683436; doi:10.3389/fphys.2020.574856)
Supplement: Supplementary Table 2 — Differentially expressed metabolites in NLQS compared with VQS. [file Table_2.XLSX]

## Sheet: NLQS_VQS (VIP↓)
Table S2 Differential expressed metabolites
ID	m/z	Retention time (min)	Ion mode	Metabolites	Compound ID	Super Class	Class	Sub Class	Adducts	Formula	Score	Fragmentation Score	Mass Error (ppm)	VIP	P-value	adj.P-value	log2(FC)	FC	average(NLQS)	average(VQS)	NLQS-1	NLQS-2	NLQS-3	NLQS-4	NLQS-5	NLQS-6	NLQS-7	NLQS-8	VQS-1	VQS-2	VQS-3	VQS-4	VQS-5	VQS-6	VQS-7	VQS-8
0.71_258.1098m/z	258.11	0.707283	pos	Glycerophosphocholine	370	Lipids and lipid-like molecules	Glycerophospholipids	Glycerophosphocholines	M+H	C8H20NO6P	55.1	78.2	-1.0243	28.2919	1.75889e-09	5.40079e-09	2.9698	7.83427	1.12262e+08	1.43296e+07	1.44957e+08	1.10544e+08	9.97042e+07	8.71901e+07	9.44225e+07	1.10077e+08	1.38685e+08	1.12517e+08	1.50725e+07	1.37209e+07	1.45959e+07	1.36882e+07	1.50193e+07	1.39937e+07	1.48535e+07	1.3693e+07
11.26_508.3757m/z	508.376	11.2636	pos	PC(O-18:1(11Z)/0:0)	LMGP01060034	Lipids and lipid-like molecules	Glycerophospholipids	Glycerophosphocholines	M+H	C26H54NO6P	50.5	56.1	-0.840641	24.118	0.00819114	0.0101943	6.63206	99.1856	1.10105e+08	1.11009e+06	1.35438e+07	5.62673e+07	1.388e+08	2.72427e+08	2.43193e+08	8.96621e+07	1.13842e+07	5.55624e+07	1.05397e+06	1.25375e+06	1.05073e+06	1.21427e+06	995256	1.09762e+06	1.09968e+06	1.11546e+06
8.73_517.3164n	518.324	8.726	pos	PC(18:3(9Z,12Z,15Z)/0:0)	LMGP01050038	Lipids and lipid-like molecules	Glycerophospholipids	Glycerophosphocholines	M+H, M+Na, M+K, M+H-H2O	C26H48NO7P	56.5	84.6	-0.895069	23.6592	6.61379e-08	1.51e-07	1.13327	2.19355	1.26897e+08	5.78499e+07	1.04727e+08	1.40094e+08	1.34127e+08	1.33082e+08	1.44684e+08	1.21549e+08	9.32608e+07	1.43648e+08	5.56391e+07	5.8316e+07	5.60613e+07	5.86625e+07	5.75351e+07	5.91352e+07	5.87947e+07	5.86556e+07
0.68_257.1024n	296.066	0.67825	pos	Pyro-L-glutaminyl-L-glutamine	HMDB0039229	Organic acids and derivatives	Carboxylic acids and derivatives	Amino acids, peptides, and analogues	M+Na, 2M+Na, M+K	C10H15N3O5	37.9	3.02	4.9707	22.8774	1.73724e-09	5.34293e-09	2.81656	7.04483	7.46232e+07	1.05926e+07	9.27456e+07	7.53543e+07	6.42142e+07	5.76007e+07	6.2256e+07	7.38549e+07	9.29919e+07	7.79678e+07	1.02424e+07	1.02894e+07	1.0385e+07	1.06112e+07	1.05482e+07	1.10025e+07	1.08293e+07	1.0833e+07
13.55_777.5296n	778.537	13.5458	pos	PC(18:2(9Z,12Z)/18:4(6Z,9Z,12Z,15Z))	LMGP01011627	Lipids and lipid-like molecules	Glycerophospholipids	Glycerophosphocholines	M+H, M+Na, M+K	C44H76NO8P	57.9	92.6	-1.56246	16.7444	1.76079e-08	4.45017e-08	2.4062	5.30075	4.19555e+07	7.91502e+06	4.86257e+07	5.6781e+07	3.87599e+07	3.25182e+07	3.3363e+07	4.04003e+07	3.78911e+07	4.73049e+07	9.66592e+06	6.37141e+06	9.00205e+06	6.90823e+06	9.08315e+06	6.83466e+06	8.80501e+06	6.64976e+06
0.69_441.1755m/z	441.176	0.692783	pos	3-Hydroxychavicol 1-[rhamnosyl-(1->6)-glucoside]	HMDB0037108	Organic oxygen compounds	Organooxygen compounds	Carbohydrates and carbohydrate conjugates	M+H-H2O	C21H30O11	41.5	17	0.0386636	15.7964	2.58508e-09	7.68811e-09	9.8116	898.64	3.048e+07	33917.9	3.78512e+07	3.38607e+07	2.75628e+07	2.1665e+07	2.10205e+07	3.06837e+07	3.64916e+07	3.47045e+07	50841.5	524.041	53049.5	27376.6	56429	25180	43436.4	14506.2
9.86_521.3472n	522.355	9.86437	pos	PC(18:1(6Z)/0:0)	LMGP01050029	Lipids and lipid-like molecules	Glycerophospholipids	Glycerophosphocholines	M+H-H2O, M+H	C26H52NO7P	55.9	82.8	-1.7677	14.5129	7.71994e-05	0.000118446	0.738941	1.66895	7.22979e+07	4.33194e+07	8.58303e+07	9.02919e+07	5.98037e+07	5.00234e+07	6.17605e+07	7.26861e+07	6.92603e+07	8.87271e+07	4.35457e+07	4.38463e+07	4.35603e+07	4.34952e+07	4.33449e+07	4.2994e+07	4.29109e+07	4.28576e+07
0.69_184.0732m/z	184.073	0.692783	pos	Phosphocholine	3318	Organic nitrogen compounds	Organonitrogen compounds	Quaternary ammonium salts	M+H	C5H14NO4P	56	87.4	-0.873712	14.006	6.29094e-12	3.39468e-11	5.13014	35.0208	2.40829e+07	687674	2.76455e+07	2.61649e+07	2.15758e+07	2.16994e+07	1.8776e+07	2.35465e+07	2.66271e+07	2.66282e+07	915061	461431	887393	438531	930982	479486	921914	466595
8.73_562.3147m/z	562.315	8.72868	neg	LysoPC(18:3(6Z,9Z,12Z))	HMDB0010387	Lipids and lipid-like molecules	Glycerophospholipids	Glycerophosphocholines	M+FA-H	C26H48NO7P	57.9	91.4	-0.661209	13.7943	2.38791e-09	7.15544e-09	1.26184	2.39802	3.94506e+07	1.64513e+07	3.30468e+07	4.32606e+07	4.10316e+07	4.048e+07	4.26508e+07	4.07776e+07	3.06864e+07	4.36708e+07	1.6498e+07	1.59528e+07	1.69552e+07	1.69365e+07	1.62845e+07	1.62151e+07	1.65242e+07	1.62445e+07
0.66_553.1683m/z	553.168	0.663733	pos	Isoswertisin 2''-O-(2'''-methylbutyrate)	LMPK12111000	Lipids and lipid-like molecules	Polyketides	Flavonoids	M+Na	C27H30O11	51.2	67	0.431271	13.1187	2.03596e-08	5.09083e-08	8.42266	343.141	2.14061e+07	62382.8	2.81808e+07	2.32836e+07	1.89335e+07	1.31009e+07	1.53798e+07	2.20077e+07	2.74634e+07	2.28989e+07	51646.6	50974.1	59703.2	90633.1	58839	54739	64411.3	68116.4
10.10_566.3460m/z	566.346	10.0969	neg	LysoPC(18:1(9Z))	HMDB0002815	Lipids and lipid-like molecules	Glycerophospholipids	Glycerophosphocholines	M+FA-H	C26H52NO7P	58.5	93.4	-0.622722	12.5501	2.63084e-08	6.45773e-08	0.646836	1.56573	5.32706e+07	3.40228e+07	4.8459e+07	5.45323e+07	5.63948e+07	5.56126e+07	5.69711e+07	5.37283e+07	4.45617e+07	5.59052e+07	3.55305e+07	3.11375e+07	3.68016e+07	3.29745e+07	3.5268e+07	3.18502e+07	3.61708e+07	3.24495e+07
15.25_782.5682m/z	782.568	15.2534	pos	PC(18:1(11Z)/18:3(6Z,9Z,12Z))	HMDB0008073	Lipids and lipid-like molecules	Glycerophospholipids	Glycerophosphocholines	M+H	C44H80NO8P	56.5	85.4	-1.62531	12.3634	0.00081042	0.0011169	0.568456	1.48294	6.93658e+07	4.6776e+07	8.67205e+07	9.30175e+07	6.61613e+07	5.32235e+07	5.55518e+07	6.663e+07	5.78876e+07	7.57341e+07	4.74429e+07	4.42337e+07	5.0621e+07	4.36549e+07	5.04949e+07	4.56163e+07	5.01668e+07	4.19774e+07
1.12_132.1019m/z	132.102	1.11713	pos	L-Isoleucine	23	Organic acids and derivatives	Carboxylic acids and derivatives	Amino acids, peptides, and analogues	M+H	C6H13NO2	55.2	82.5	-0.085264	12.2553	1.25699e-08	3.2583e-08	1.75915	3.38498	2.62826e+07	7.76448e+06	3.20142e+07	2.80505e+07	2.14479e+07	2.08189e+07	2.18315e+07	2.61604e+07	3.12628e+07	2.86746e+07	7.87128e+06	7.68566e+06	7.72309e+06	7.71513e+06	7.87845e+06	7.73772e+06	7.93335e+06	7.57113e+06
16.39_758.5681m/z	758.568	16.3911	pos	PC(18:1(9Z)/16:1(9Z))	HMDB0008101	Lipids and lipid-like molecules	Glycerophospholipids	Glycerophosphocholines	M+H	C42H80NO8P	54.6	75.9	-1.71557	11.8595	0.000254753	0.000369829	0.960569	1.94608	4.27839e+07	2.19847e+07	6.63918e+07	4.26841e+07	3.86554e+07	3.04314e+07	2.92209e+07	4.10883e+07	5.26559e+07	4.11435e+07	2.34148e+07	2.02334e+07	2.32989e+07	2.2375e+07	2.22552e+07	2.00599e+07	2.33311e+07	2.09092e+07
1.60_148.0523n	166.086	1.6013	pos	trans-Cinnamic acid	63104	Phenylpropanoids and polyketides	Cinnamic acids and derivatives	Cinnamic acids	M+H, M+NH4, M+H-H2O	C9H8O2	47.7	48.6	-0.990551	10.0551	1.25476e-08	3.25385e-08	1.50194	2.83222	1.92449e+07	6.79498e+06	2.22622e+07	2.1177e+07	1.63833e+07	1.43572e+07	1.71189e+07	1.92335e+07	2.17444e+07	2.16827e+07	6.40279e+06	7.14731e+06	6.30869e+06	7.13946e+06	6.4335e+06	7.40035e+06	6.34619e+06	7.18156e+06
9.87_566.3460m/z	566.346	9.87345	neg	PC(18:1(11Z)/0:0)	LMGP01050138	Lipids and lipid-like molecules	Glycerophospholipids	Glycerophosphocholines	M+FA-H	C26H52NO7P	58.4	93.1	-0.649406	9.92685	2.30786e-05	3.74713e-05	0.956338	1.94038	2.72655e+07	1.40517e+07	3.26128e+07	3.30792e+07	2.27286e+07	1.80358e+07	2.12232e+07	2.98915e+07	2.69074e+07	3.36457e+07	1.45486e+07	1.34978e+07	1.44058e+07	1.42552e+07	1.42614e+07	1.34707e+07	1.45883e+07	1.33855e+07
10.99_568.3617m/z	568.362	10.9939	neg	LysoPC(18:0)	HMDB0010384	Lipids and lipid-like molecules	Lipids and lipid-like molecules	Glycerophosphocholines	M+FA-H	C26H54NO7P	58.5	93.6	-0.549774	9.76531	0.000104164	0.000157592	1.3119	2.48268	2.2619e+07	9.11069e+06	1.23168e+07	2.45052e+07	2.80438e+07	2.81013e+07	2.77064e+07	2.45493e+07	1.03286e+07	2.54001e+07	8.69712e+06	8.7361e+06	9.14184e+06	9.60069e+06	9.1256e+06	9.19646e+06	8.98496e+06	9.40275e+06
8.69_475.2694n	476.277	8.6942	pos	LysoPE(18:3(9Z,12Z,15Z)/0:0)	HMDB0011509	Lipids and lipid-like molecules	Glycerophospholipids	Glycerophosphoethanolamines	M+H, M+Na, 2M+Na, 2M+H, M+H-H2O, M+K	C23H42NO7P	55.3	79.4	-1.10728	9.46434	2.24726e-07	4.7303e-07	0.801839	1.74332	2.60223e+07	1.49268e+07	2.3539e+07	2.93852e+07	2.5719e+07	2.55154e+07	2.7807e+07	2.50856e+07	2.0241e+07	3.08859e+07	1.47221e+07	1.52081e+07	1.44831e+07	1.50758e+07	1.47074e+07	1.51714e+07	1.52505e+07	1.47964e+07
10.24_598.3113n	581.308	10.2409	pos	PI(18:1(9Z)/0:0)	LMGP06050005	Lipids and lipid-like molecules	Glycerophospholipids	Glycerophosphoinositols	M+H-H2O, M+NH4, M+H, M+Na, M+K	C27H51O12P	56.7	85.5	-0.906167	9.38811	3.19555e-11	1.4427e-10	-2.08089	0.236369	3.26858e+06	1.38283e+07	1.79078e+06	2.98436e+06	4.08225e+06	4.6932e+06	5.25921e+06	2.83036e+06	1.52387e+06	2.98462e+06	1.27608e+07	1.45374e+07	1.32323e+07	1.53604e+07	1.30946e+07	1.41525e+07	1.30018e+07	1.44866e+07
10.96_481.3165n	480.309	10.9624	neg	LysoPE(18:0/0:0)	HMDB0011130	Lipids and lipid-like molecules	Glycerophospholipids	Glycerophosphoethanolamines	M-H, 2M-H	C23H48NO7P	55.2	79.9	-0.756819	9.332	0.0167694	0.0202313	0.745647	1.67673	4.27155e+07	2.54755e+07	1.94021e+07	4.01616e+07	5.55466e+07	6.33098e+07	6.28943e+07	4.38851e+07	1.62857e+07	4.02389e+07	2.62516e+07	2.42464e+07	2.66074e+07	2.55803e+07	2.5995e+07	2.39082e+07	2.60719e+07	2.51435e+07
8.97_538.3148m/z	538.315	8.96547	neg	LysoPC(16:1(9Z)/0:0)	HMDB0010383	Lipids and lipid-like molecules	Glycerophospholipids	Glycerophosphocholines	M+FA-H	C24H48NO7P	58.3	92.9	-0.544609	9.15224	8.02203e-05	0.000122923	1.47212	2.77429	1.85854e+07	6.69914e+06	1.13753e+07	1.70641e+07	2.34705e+07	2.543e+07	2.62404e+07	1.75897e+07	9.80564e+06	1.77074e+07	6.37206e+06	6.60047e+06	6.74873e+06	7.14389e+06	6.53845e+06	6.51004e+06	6.76458e+06	6.91489e+06
11.28_552.3669m/z	552.367	11.2771	neg	LysoPC(P-18:0)	HMDB0013122	Lipids and lipid-like molecules	Glycerophospholipids	Glycerophosphocholines	M+FA-H	C26H54NO6P	56.4	86.8	-0.389958	8.90398	0.00665748	0.00836573	7.21036	148.093	1.47024e+07	99278.5	2.45655e+06	6.89532e+06	1.94383e+07	3.58281e+07	3.12633e+07	1.28147e+07	1.97041e+06	6.95293e+06	118601	81842.1	99633.4	85539.5	124306	76638.7	117434	90234.1
11.22_524.2990m/z	524.299	11.218	neg	L-a-Lysophosphatidylserine	34531	Unclassified	Unclassified	Unclassified	M-H	C24H48NO9P	58.7	96	-0.710169	8.5589	0.0179767	0.0216139	1.42604	2.68708	2.36539e+07	8.80284e+06	4.61998e+06	1.90655e+07	3.63933e+07	4.16354e+07	4.39881e+07	2.06871e+07	3.7105e+06	1.91313e+07	7.62829e+06	9.78953e+06	7.78832e+06	1.03769e+07	7.51449e+06	9.63107e+06	7.60061e+06	1.00935e+07
11.32_509.3844n	510.392	11.3236	pos	PC(O-18:0/0:0)	LMGP01060014	Lipids and lipid-like molecules	Glycerophospholipids	Glycerophosphocholines	M+H, M+Na, M+K	C26H56NO6P	50.4	53.6	-0.271952	8.41942	0.0302233	0.0354879	4.77565	27.3915	1.63078e+07	595360	1.20735e+06	5.37032e+06	1.9e+07	4.98878e+07	3.85668e+07	1.06633e+07	910046	4.85644e+06	451759	666425	412214	675793	469107	825989	404489	857100
0.69_133.0740n	116.071	0.692783	pos	L-2-Amino-5-hydroxypentanoic acid	HMDB0031658	Organic acids and derivatives	Carboxylic acids and derivatives	Amino acids, peptides, and analogues	M+H-H2O, M+H	C5H11NO3	53.4	73.9	1.05338	8.36583	6.94203e-08	1.5802e-07	0.991579	1.98836	1.77546e+07	8.92929e+06	2.17162e+07	1.65749e+07	1.52061e+07	1.7611e+07	1.62682e+07	1.65919e+07	2.12984e+07	1.67703e+07	9.3126e+06	8.50529e+06	9.19323e+06	8.61617e+06	9.27465e+06	8.71452e+06	9.24789e+06	8.56993e+06
11.25_279.2315m/z	279.232	11.249	pos	13R-HODE	LMFA02000035	Lipids and lipid-like molecules	Fatty Acyls	Octadecanoids	M+H-H2O	C18H32O3	55.5	81.6	-1.19115	8.14543	5.73916e-10	1.93641e-09	2.56258	5.90763	9.62152e+06	1.62866e+06	1.03552e+07	1.02767e+07	1.18211e+07	8.52205e+06	8.39215e+06	9.46611e+06	7.42152e+06	1.07173e+07	1.06064e+06	2.60774e+06	1.36481e+06	1.6249e+06	1.32255e+06	1.92191e+06	1.38704e+06	1.73968e+06
12.12_599.3201m/z	599.32	12.1181	neg	1-Stearoylglycerophosphoinositol	HMDB0061696	Lipids and lipid-like molecules	Glycerophospholipids	Glycerophosphoinositols	M-H	C27H53O12P	55.9	80.9	-0.159874	8.11631	0.0160972	0.0194513	1.44816	2.7286	2.08269e+07	7.63282e+06	4.6183e+06	1.70591e+07	3.3682e+07	3.23622e+07	3.99649e+07	1.84325e+07	3.1449e+06	1.7351e+07	5.93795e+06	9.46246e+06	5.54768e+06	9.82922e+06	5.4892e+06	9.30254e+06	5.74275e+06	9.75073e+06
10.74_523.3634n	524.371	10.7439	pos	enantio-PAF C-16	43413	Unclassified	Unclassified	Unclassified	M+H, M+Na, M+K, M+H-H2O	C26H54NO7P	52.9	66.6	-0.79985	8.06196	0.00603113	0.0076058	1.97143	3.92156	1.56758e+07	3.99734e+06	3.2679e+06	1.30647e+07	2.31091e+07	2.81211e+07	2.88686e+07	1.31147e+07	2.51112e+06	1.33491e+07	3.6439e+06	4.25523e+06	3.63601e+06	4.48855e+06	3.53225e+06	4.35866e+06	3.67545e+06	4.38869e+06
0.69_367.1389m/z	367.139	0.692783	pos	3,4,5-trihydroxy-6-{[5-(4-methoxyphenyl)-3-oxopentan-2-yl]oxy}oxane-2-carboxylic acid	HMDB0132999	Lipids and lipid-like molecules	Fatty Acyls	Fatty acyl glycosides	M+H-H2O	C18H24O9	51.2	67.6	0.478466	7.77216	3.62055e-11	1.60973e-10	12.4644	5651.38	7.22346e+06	1278.18	8.05547e+06	8.32299e+06	6.67042e+06	6.68483e+06	5.00491e+06	7.2187e+06	7.48901e+06	8.34136e+06	2.83646e-07	732.326	2.83646e-07	7951.65	2.83646e-07	672.59	2.83646e-07	868.846
10.51_352.2609n	353.268	10.5144	pos	MG(0:0/18:3(9Z,12Z,15Z)/0:0)	HMDB0011540	Lipids and lipid-like molecules	Fatty Acyls	Lineolic acids and derivatives	M+H-H2O, M+H	C21H36O4	53.9	74.5	-1.20466	7.45027	1.94146e-10	7.26461e-10	6.98778	126.92	6.65446e+06	52430.3	6.34896e+06	8.31643e+06	6.86975e+06	6.65761e+06	6.67665e+06	5.99287e+06	4.51263e+06	7.86079e+06	54863.5	58147.3	47087.9	57578.5	45562.4	51356.1	52476.8	52370
10.04_479.3008n	478.294	10.0359	neg	LysoPE(18:1(11Z)/0:0)	HMDB0011505	Lipids and lipid-like molecules	Glycerophospholipids	Glycerophosphoethanolamines	M-H, 2M-H	C23H46NO7P	50.2	55.5	-0.806819	7.42241	0.0156449	0.01893	0.38977	1.31018	4.52545e+07	3.45405e+07	3.35058e+07	4.33307e+07	5.16568e+07	5.90984e+07	5.92829e+07	4.2376e+07	2.9297e+07	4.34882e+07	3.55541e+07	3.29431e+07	3.6525e+07	3.41068e+07	3.51209e+07	3.34286e+07	3.56286e+07	3.30172e+07
14.08_753.5297n	754.537	14.0785	pos	PC(18:4(6Z,9Z,12Z,15Z)/16:0)	HMDB0008232	Unclassified	Unclassified	Unclassified	M+H, M+K, M+Na	C42H76NO8P	55.7	82	-1.47254	7.27523	0.00214402	0.00283405	2.20366	4.60648	1.09752e+07	2.38256e+06	2.6273e+07	1.03527e+07	9.07935e+06	5.68587e+06	6.16477e+06	1.05801e+07	9.7191e+06	9.94669e+06	3.57117e+06	2.12827e+06	2.36255e+06	2.15699e+06	2.38012e+06	2.08969e+06	2.3733e+06	1.99837e+06
16.36_731.5451n	732.552	16.3612	pos	PE(15:0/20:1(11Z))	HMDB0008900	Lipids and lipid-like molecules	Glycerophospholipids	Glycerophosphoethanolamines	M+H, M+Na	C40H78NO8P	47.9	43.5	-1.88547	7.11667	0.000256368	0.000372087	1.28716	2.44047	1.27161e+07	5.21052e+06	2.04829e+07	1.29707e+07	1.05452e+07	8.16763e+06	7.59894e+06	1.22174e+07	1.71906e+07	1.25555e+07	5.61895e+06	4.58365e+06	5.74472e+06	5.14679e+06	5.42533e+06	4.62536e+06	5.76782e+06	4.77153e+06
8.55_562.3147m/z	562.315	8.54935	neg	LysoPC(18:3(9Z,12Z,15Z))	HMDB0010388	Lipids and lipid-like molecules	Glycerophospholipids	Glycerophosphocholines	M+FA-H	C26H48NO7P	57.7	89.8	-0.593438	6.97091	1.13122e-07	2.48773e-07	1.84455	3.59141	8.32968e+06	2.31933e+06	6.25105e+06	9.83546e+06	9.13194e+06	8.49689e+06	9.56614e+06	8.23027e+06	5.23426e+06	9.8914e+06	2.25988e+06	2.19064e+06	2.41622e+06	2.402e+06	2.3227e+06	2.25929e+06	2.40053e+06	2.30341e+06
2.76_784.1494m/z	784.149	2.76188	neg	FAD	HMDB0001248	Nucleosides, nucleotides, and analogues	Flavin nucleotides	Unclassified	M-H	C27H33N9O15P2	56.2	83	-0.55342	6.96483	1.76908e-11	8.50589e-11	3.55274	11.735	6.37151e+06	542950	7.02434e+06	6.54033e+06	6.00367e+06	4.91517e+06	5.40372e+06	6.85012e+06	7.36903e+06	6.86571e+06	538254	560419	515109	564395	512913	568272	538075	546165
6.09_225.2089n	243.243	6.08538	pos	(5-butyl-6-methyloctahydroindolizin-8-yl)methanol	263914	Unclassified	Unclassified	Unclassified	M+H, M+NH4	C14H27NO	41.5	10.7	-1.64412	6.95216	2.25083e-11	1.05553e-10	-8.42467	0.00291019	16788.3	5.7688e+06	26969.6	18960.3	16533.7	5695.4	6755.96	19315.3	21173.4	18903	4.99542e+06	6.16621e+06	4.99924e+06	6.60274e+06	4.9756e+06	6.50537e+06	4.98269e+06	6.92316e+06
14.21_779.5452n	780.552	14.2121	pos	PC(18:2(9Z,12Z)/18:3(9Z,12Z,15Z))	HMDB0008141	Lipids and lipid-like molecules	Glycerophospholipids	Glycerophosphocholines	M+H, M+Na, M+K	C44H78NO8P	54.6	82.8	-1.73021	6.21462	4.36432e-06	7.69441e-06	1.70034	3.24978	7.23673e+06	2.22684e+06	1.08138e+07	8.69535e+06	7.09918e+06	4.84947e+06	4.9663e+06	7.33423e+06	6.42656e+06	7.70887e+06	2.11332e+06	2.19168e+06	2.43876e+06	2.10469e+06	2.41966e+06	2.05711e+06	2.43343e+06	2.05605e+06
9.81_540.3304m/z	540.33	9.81433	neg	LysoPC(0:0/16:0)	HMDB0240262	Lipids and lipid-like molecules	Glycerophospholipids	Glycerophosphocholines	M+FA-H	C24H50NO7P	57.9	91	-0.530042	6.07064	0.0212943	0.0254083	0.819873	1.76525	1.75657e+07	9.95085e+06	7.10806e+06	1.51789e+07	2.4534e+07	2.75262e+07	2.70229e+07	1.70114e+07	6.3292e+06	1.58152e+07	9.41659e+06	1.00503e+07	9.53698e+06	1.05058e+07	9.67235e+06	1.00766e+07	9.75057e+06	1.05975e+07
0.94_285.1069n	268.104	0.941017	pos	arabinofuranosylguanine	HMDB0061067	Nucleosides, nucleotides, and analogues	Purine nucleosides	Unclassified	M+H-H2O, M+Na, M+NH4	C10H15N5O5	45.3	40.7	-1.5649	6.02015	8.91156e-05	0.000135874	1.11951	2.17273	9.8257e+06	4.52229e+06	1.31386e+07	6.56062e+06	9.42896e+06	1.09891e+07	8.7708e+06	9.46775e+06	1.34597e+07	6.79013e+06	5.46306e+06	3.57408e+06	5.28124e+06	3.58043e+06	5.35926e+06	3.72987e+06	5.61427e+06	3.5761e+06
1.09_293.1472n	294.154	1.08678	pos	N-(1-Deoxy-1-fructosyl)leucine	HMDB0037840	Organic acids and derivatives	Carboxylic acids and derivatives	Amino acids, peptides, and analogues	M+H-H2O, M+H	C12H23NO7	57.1	89	-0.884928	5.95079	2.77294e-13	2.20796e-12	3.62379	12.3274	4.59258e+06	372552	5.31572e+06	4.35844e+06	4.2771e+06	4.32849e+06	4.45305e+06	4.35299e+06	5.27883e+06	4.37604e+06	495281	252855	482531	250023	497093	254966	499248	248415
2.61_361.0923n	362.099	2.606	pos	Methoxyzotepine	3105	Unclassified	Unclassified	Unclassified	M+H-H2O, M+H	C19H20ClNO2S	32.2	0.75	5.51022	5.8994	9.45726e-10	3.05693e-09	3.40891	10.6215	4.69525e+06	442053	4.32055e+06	3.95806e+06	5.13404e+06	5.82364e+06	5.92991e+06	4.19746e+06	4.35441e+06	3.84396e+06	603441	287892	586913	291548	573382	296751	608022	288478
10.71_481.3163n	482.324	10.712	pos	LysoPE(0:0/18:0)	HMDB0011129	Lipids and lipid-like molecules	Glycerophospholipids	Glycerophosphoethanolamines	M+Na, 2M+H, 2M+Na, M+K, M+H	C23H48NO7P	51.5	60.3	-1.19159	5.87462	0.0404006	0.0468222	1.11464	2.16541	1.46145e+07	6.74909e+06	3.3907e+06	1.09218e+07	2.13894e+07	2.73861e+07	2.77139e+07	1.1994e+07	2.70898e+06	1.14115e+07	6.72598e+06	6.87393e+06	6.62438e+06	6.93126e+06	6.55971e+06	6.69243e+06	6.76959e+06	6.81549e+06
0.94_148.0361n	147.029	0.94345	neg	(S)-2-Hydroxyglutarate	4151	Lipids and lipid-like molecules	Fatty Acyls	Fatty acids and conjugates	M-H2O-H, M-H	C5H8O5	44.7	33.2	-7.31829	5.8466	7.30926e-09	1.98448e-08	4.9093	30.0502	4.38356e+06	145875	5.75739e+06	4.04458e+06	3.33678e+06	3.65421e+06	3.55125e+06	4.38567e+06	5.93169e+06	4.40693e+06	130448	155239	141771	160088	134512	147997	140189	156755
9.83_479.3006n	480.308	9.83383	pos	LysoPE(0:0/18:1(11Z))	HMDB0011475	Lipids and lipid-like molecules	Glycerophospholipids	Glycerophosphoethanolamines	M+H, 2M+H, M+Na	C23H46NO7P	56.4	84	-1.20344	5.81865	0.00525671	0.006673	0.495248	1.40956	1.98028e+07	1.40489e+07	2.54533e+07	2.4961e+07	1.45528e+07	1.3495e+07	1.50055e+07	1.99786e+07	2.07251e+07	2.42514e+07	1.46083e+07	1.38227e+07	1.40183e+07	1.41866e+07	1.40592e+07	1.37661e+07	1.42359e+07	1.36943e+07
12.06_600.3269n	583.324	12.0613	pos	PI(18:0/0:0)	LMGP06050004	Lipids and lipid-like molecules	Glycerophospholipids	Glycerophosphoinositols	M+H-H2O, M+H, M+Na	C27H53O12P	55.4	79.7	-0.914887	5.76918	0.0250358	0.0296586	1.341	2.53326	1.16231e+07	4.58821e+06	2.93206e+06	9.98353e+06	1.96026e+07	1.78131e+07	2.30423e+07	8.50294e+06	1.46482e+06	9.64378e+06	3.7757e+06	5.74839e+06	3.29286e+06	6.06987e+06	3.05735e+06	5.80422e+06	3.22606e+06	5.73124e+06
4.85_197.1777n	215.212	4.84658	pos	N-methylundec-10-enamide	65467	Unclassified	Unclassified	Unclassified	M+H, M+NH4	C12H23NO	38.2	4.89	-1.25405	5.75457	4.45493e-12	2.5071e-11	-8.44579	0.00286789	11300.9	3.94048e+06	16634	14643.6	10149.7	4841.95	3679.03	12160.4	14902.9	13395.5	3.46513e+06	4.42548e+06	3.41258e+06	4.37171e+06	3.42244e+06	4.52187e+06	3.5247e+06	4.37994e+06
8.85_569.2730m/z	569.273	8.84762	neg	PI(16:1(9Z)/0:0)	LMGP06050009	Lipids and lipid-like molecules	Glycerophospholipids	Glycerophosphoinositols	M-H	C25H47O12P	57	87	-0.494791	5.72914	7.02115e-15	9.36284e-14	-2.4413	0.184118	875537	4.7553e+06	1.35704e+06	773620	564573	591549	703599	936437	1.28793e+06	789546	4.71525e+06	4.76761e+06	4.60535e+06	4.97312e+06	4.77096e+06	4.66959e+06	4.68754e+06	4.85298e+06
16.08_172.0872m/z	172.087	16.0819	neg	N'-nitrosoanabasine	HMDB0041939	Alkaloids and derivatives	Unclassified	Unclassified	M-H2O-H	C10H13N3O	39.5	5.37	-4.32722	5.69019	2.49574e-06	4.54617e-06	0.600124	1.51585	1.24281e+07	8.19881e+06	1.45677e+07	1.26187e+07	1.12532e+07	1.14854e+07	1.06732e+07	1.1975e+07	1.45027e+07	1.23491e+07	8.91312e+06	7.38532e+06	8.73309e+06	7.58524e+06	8.81481e+06	7.80217e+06	8.68707e+06	7.66963e+06
15.24_755.5453n	756.553	15.2383	pos	PC(16:0/18:3(6Z,9Z,12Z))	HMDB0007974	Lipids and lipid-like molecules	Glycerophospholipids	Glycerophosphocholines	M+H, M+Na	C42H78NO8P	56.1	83.6	-1.63764	5.65486	0.000373737	0.000533396	0.718809	1.64582	1.17969e+07	7.16776e+06	1.5342e+07	1.58036e+07	1.05017e+07	8.36529e+06	8.62713e+06	1.15608e+07	1.11598e+07	1.30145e+07	7.07981e+06	6.87818e+06	7.73715e+06	6.75759e+06	7.60571e+06	7.01898e+06	7.67326e+06	6.5914e+06
15.56_703.5738m/z	703.574	15.5568	pos	SM(d18:1/16:0)	LMSP03010003	Lipids and lipid-like molecules	Sphingolipids	Phosphosphingolipids	M+H	C39H79N2O6P	51.5	61	-1.53348	5.62606	0.000688402	0.000956046	-0.441722	0.736255	1.41982e+07	1.92844e+07	1.71465e+07	1.98386e+07	1.44007e+07	1.31171e+07	1.29648e+07	1.22466e+07	1.09179e+07	1.29538e+07	1.61904e+07	1.97998e+07	1.85201e+07	2.10665e+07	1.86855e+07	2.02476e+07	1.88315e+07	2.09337e+07
13.54_822.5287m/z	822.529	13.5419	neg	PC(22:5(4Z,7Z,10Z,13Z,16Z)/14:1(9Z))	HMDB0008657	Unclassified	Unclassified	Unclassified	M+FA-H	C44H76NO8P	56.9	87.1	-0.416502	5.58554	3.22031e-09	9.37785e-09	2.12602	4.36511	4.88618e+06	1.11937e+06	5.27812e+06	6.16489e+06	5.10226e+06	3.70998e+06	3.92099e+06	4.66051e+06	4.78505e+06	5.46767e+06	1.29446e+06	971236	1.25664e+06	990080	1.19135e+06	978716	1.2226e+06	1.0499e+06
6.29_274.1930n	292.227	6.28517	pos	Rhodinyl phenylacetate	LMFA07011015	Lipids and lipid-like molecules	Fatty Acyls	Fatty esters	M+H, M+NH4	C18H26O2	48.8	47.5	-1.01008	5.4453	1.06871e-21	4.80409e-19	-8.57488	0.00262242	9189.18	3.50408e+06	13184.3	7484.89	13277.9	5075.06	5507.77	11360	10031.3	7592.21	3.49099e+06	3.49063e+06	3.52075e+06	3.55961e+06	3.31364e+06	3.45564e+06	3.61891e+06	3.58251e+06
0.61_174.1116n	175.119	0.605667	pos	L-Arginine	13	Organic acids and derivatives	Carboxylic acids and derivatives	Amino acids, peptides, and analogues	M+H, 2M+K, 2M+H	C6H14N4O2	56.1	88.5	-0.707197	5.4359	2.29738e-07	4.82783e-07	1.53411	2.89611	5.77676e+06	1.99467e+06	7.44559e+06	5.415e+06	5.36059e+06	4.28703e+06	4.82937e+06	5.8263e+06	7.50529e+06	5.54494e+06	2.00477e+06	1.92711e+06	1.93455e+06	1.91514e+06	2.06545e+06	2.03551e+06	2.04376e+06	2.03104e+06
0.69_148.0193n	166.053	0.692783	pos	2-Oxo-4-methylthiobutanoic acid	HMDB0001553	Lipids and lipid-like molecules	Fatty Acyls	Fatty acids and conjugates	M+H, M+NH4	C5H8O3S	40	11.3	-1.02379	5.37352	2.00438e-18	1.22748e-16	-2.69918	0.153981	619292	4.02188e+06	839034	551546	500901	537110	513020	590062	853000	569666	4.04985e+06	4.04788e+06	3.88607e+06	4.02327e+06	4.06081e+06	4.10533e+06	4.00074e+06	4.0011e+06
0.74_148.0361n	147.029	0.738767	neg	D-Arabinono-1,4-lactone	3272	Unclassified	Unclassified	Unclassified	M-H2O-H, M-H	C5H8O5	42.1	21	-7.37565	5.30776	1.46291e-08	3.74258e-08	4.67435	25.534	3.65499e+06	143142	4.80954e+06	3.41489e+06	2.67073e+06	3.12213e+06	3.02391e+06	3.55649e+06	5.0967e+06	3.54557e+06	154688	123696	155224	129924	162355	138378	154142	126731
15.74_739.5492n	740.557	15.7409	pos	PC(18:3(6Z,9Z,12Z)/P-16:0)	HMDB0008192	Lipids and lipid-like molecules	Glycerophospholipids	Glycerophosphocholines	M+H, M+Na	C42H78NO7P	43	20.9	-3.19701	5.25361	1.94267e-06	3.58938e-06	4.81541	28.1567	3.63061e+06	128943	4.08056e+06	6.36035e+06	3.50129e+06	3.40149e+06	2.42651e+06	2.99575e+06	2.32168e+06	3.95728e+06	141314	133312	123296	119041	134401	117238	141553	121390
8.29_349.3209m/z	349.321	8.2875	pos	N,N-dimethyl arachidonoyl amine	LMFA08020023	Lipids and lipid-like molecules	Fatty Acyls	Fatty amides	M+NH4	C22H37NO	50.4	56.7	-1.19973	5.23194	6.98969e-13	4.96653e-12	6.52158	91.8735	3.27093e+06	35602.5	3.07289e+06	3.57871e+06	3.47628e+06	3.27131e+06	3.07043e+06	3.34712e+06	2.56678e+06	3.78392e+06	30212.7	39732.2	29952.9	41432.9	29911.3	39867.4	32693.1	41017.7
9.83_479.3008n	478.294	9.82897	neg	PE(18:1(9Z)/0:0)	40778	Unclassified	Unclassified	Unclassified	M-H, 2M-H	C23H46NO7P	59	98	-0.855088	5.18929	0.00162539	0.00217405	0.6983	1.62259	1.10656e+07	6.81973e+06	1.45657e+07	1.3439e+07	8.13e+06	6.74113e+06	7.80592e+06	1.20295e+07	1.19254e+07	1.38884e+07	7.23472e+06	6.47014e+06	7.31477e+06	6.53062e+06	7.10116e+06	6.33195e+06	7.11997e+06	6.45448e+06
12.65_360.3233n	383.313	12.6486	pos	1-O-(2R-hydroxy-octadecyl)-sn-glycerol	LMGL01020064	Lipids and lipid-like molecules	Glycerolipids	Monoradylglycerols	M+H, M+NH4, M+Na	C21H44O4	47.8	44.2	-1.73482	5.18264	4.35424e-12	2.45837e-11	-5.62942	0.0202011	66407.3	3.28731e+06	127133	64216.6	55907.3	45022.9	47707.8	57901.1	73288.1	60081.1	4.31415e+06	3.25436e+06	3.14362e+06	3.08939e+06	2.95428e+06	3.14114e+06	3.24587e+06	3.15569e+06
0.71_233.0298m/z	233.03	0.70975	neg	6-(carboxymethoxy)-3,4,5-trihydroxyoxane-2-carboxylic acid	HMDB0124938	Organic oxygen compounds	Organooxygen compounds	Carbohydrates and carbohydrate conjugates	M-H2O-H	C8H12O9	54.6	77.7	-1.93488	5.12718	1.48743e-10	5.70909e-10	-3.30789	0.100978	352513	3.49099e+06	415968	256598	375372	295299	432907	367904	447802	228251	2.8088e+06	3.85988e+06	3.02206e+06	4.04588e+06	3.15099e+06	3.92403e+06	3.03481e+06	4.08146e+06
10.40_554.3459m/z	554.346	10.3954	neg	LysoPC(17:0)	HMDB0012108	Lipids and lipid-like molecules	Glycerophospholipids	Glycerophosphocholines	M+FA-H	C25H52NO7P	57.7	90.6	-0.876374	5.10654	0.0003764	0.000536836	1.99315	3.98106	5.24043e+06	1.31634e+06	2.35083e+06	4.73022e+06	7.15639e+06	8.43079e+06	7.69232e+06	4.904e+06	1.91569e+06	4.7432e+06	1.33642e+06	1.25503e+06	1.39702e+06	1.30337e+06	1.34133e+06	1.21264e+06	1.38204e+06	1.30289e+06
1.53_208.0846n	209.092	1.52572	pos	Kynurenine	72	Unclassified	Unclassified	Unclassified	M+H, 2M+H, M+Na, M+K	C10H12N2O3	58.4	94.7	-1.08179	5.09607	4.94814e-07	9.90237e-07	-1.83086	0.281097	1.28214e+06	4.56119e+06	1.70759e+06	1.59555e+06	1.00901e+06	566499	719659	1.35145e+06	1.68364e+06	1.62368e+06	3.67097e+06	5.45785e+06	3.63243e+06	5.29246e+06	3.68179e+06	5.55846e+06	3.67908e+06	5.51649e+06
12.05_627.6178m/z	627.618	12.0464	pos	9Z-Heneicosene	LMFA11000106	Lipids and lipid-like molecules	Fatty Acyls	Hydrocarbons	2M+K	C21H42	35.7	3.6	-4.44978	5.07553	2.85752e-18	1.61242e-16	-7.36189	0.00607924	18580.9	3.05645e+06	56142.4	5846.93	8812.22	22909.8	9603.11	11570.5	20474.8	13287.2	3.16695e+06	3.14862e+06	2.9292e+06	3.26536e+06	3.09001e+06	2.99573e+06	2.81809e+06	3.03764e+06
15.27_826.5602m/z	826.56	15.2691	neg	PC(20:4(5Z,8Z,11Z,14Z)/16:0)	HMDB0008429	Lipids and lipid-like molecules	Glycerophospholipids	Glycerophosphocholines	M+FA-H	C44H80NO8P	56.6	84.6	-0.211497	4.97526	1.01922e-05	1.72188e-05	0.73644	1.66606	8.11708e+06	4.87202e+06	9.4002e+06	1.01432e+07	8.1476e+06	6.62767e+06	6.09974e+06	8.10524e+06	7.86474e+06	8.54821e+06	5.08955e+06	4.62795e+06	5.14171e+06	4.56065e+06	5.2041e+06	4.70379e+06	5.29714e+06	4.35124e+06
3.92_548.2642n	566.298	3.92282	pos	Tamoxifen-N-glucuronide	HMDB0060616	Phenylpropanoids and polyketides	Stilbenes	Stilbene glycosides	M+NH4, M+K	C32H38NO7+	39.5	16	-1.12769	4.94517	1.54508e-12	9.98344e-12	1.91543	3.77227	3.97423e+06	1.05354e+06	4.13906e+06	4.16774e+06	4.07052e+06	4.4612e+06	3.56005e+06	3.42771e+06	4.19451e+06	3.77301e+06	1.05989e+06	1.05907e+06	1.16121e+06	1.014e+06	990301	1.07502e+06	966027	1.10279e+06
11.56_332.2922n	333.3	11.5567	pos	1-O-(2R-hydroxy-hexadecyl)-sn-glycerol	LMGL01020063	Lipids and lipid-like molecules	Glycerolipids	Monoradylglycerols	M+H, M+NH4, M+Na, M+K	C19H40O4	49.1	50	-1.30711	4.90987	2.2237e-18	1.33816e-16	-5.28845	0.025587	74828.5	2.92447e+06	103470	72981.9	68367.9	54628.3	60704.3	79329.8	89542.4	69603.3	3.01074e+06	2.75892e+06	3.11345e+06	2.88994e+06	2.79064e+06	2.80271e+06	3.01929e+06	3.0101e+06
12.58_740.5234m/z	740.523	12.5825	neg	PE(18:3(9Z,12Z,15Z)/18:0)	HMDB0009156	Lipids and lipid-like molecules	Glycerophospholipids	Glycerophosphoethanolamines	M-H	C41H76NO8P	58.5	95.5	-0.204071	4.89647	0.00754087	0.00942039	1.25634	2.38888	8.00707e+06	3.35181e+06	2.83646e-07	8.38683e+06	1.17312e+07	1.05127e+07	5.9988e+06	7.51163e+06	1.27011e+07	7.21426e+06	2.83646e-07	3.5957e+06	4.14907e+06	3.75904e+06	4.22148e+06	3.60145e+06	4.04082e+06	3.44688e+06
9.34_519.3321n	520.339	9.33958	pos	PC(18:2(2E,4E)/0:0)	LMGP01050034	Lipids and lipid-like molecules	Glycerophospholipids	Glycerophosphocholines	M+H, M+K, M+Na, M+H-H2O	C26H50NO7P	55.8	81.8	-0.812362	4.86917	0.0355633	0.0414382	0.600076	1.5158	1.49733e+07	9.87817e+06	7.07462e+06	1.66872e+07	1.74857e+07	2.02032e+07	2.32312e+07	1.28092e+07	5.42988e+06	1.68655e+07	9.4215e+06	9.85568e+06	9.67851e+06	1.06063e+07	9.11601e+06	1.05052e+07	9.43745e+06	1.04047e+07
9.52_519.3321n	520.339	9.51687	pos	PC(18:2(9Z,12Z)/0:0)	LMGP01050035	Lipids and lipid-like molecules	Glycerophospholipids	Glycerophosphocholines	M+H, M+K, M+Na	C26H50NO7P	55.1	81.4	-0.707474	4.79855	4.17646e-07	8.45429e-07	1.67046	3.18317	4.23404e+06	1.33013e+06	3.42275e+06	4.45992e+06	3.97752e+06	5.1415e+06	5.65019e+06	3.72098e+06	2.82947e+06	4.66999e+06	1.33364e+06	1.31223e+06	1.31115e+06	1.37452e+06	1.28639e+06	1.33276e+06	1.32259e+06	1.36779e+06
3.54_392.2232n	393.23	3.5371	pos	Nigakilactone B	71502	Unclassified	Unclassified	Unclassified	M+H, 2M+H	C22H32O6	36.9	6.37	8.489	4.776	4.34613e-15	6.18145e-14	-7.52665	0.00542315	14663.9	2.70395e+06	10825.7	5339.22	48511.7	14437.7	8478.36	18901.6	4050.22	6767.11	2.4601e+06	2.91675e+06	2.49658e+06	2.90842e+06	2.52207e+06	2.90007e+06	2.53819e+06	2.88944e+06
11.97_381.2972m/z	381.297	11.9716	pos	MG(18:0/0:0/0:0)	HMDB0011131	Lipids and lipid-like molecules	Glycerolipids	Monoradylglycerols	M+Na	C21H42O4	40	4.09	-0.961933	4.73575	5.48096e-17	1.67029e-15	-5.19352	0.0273271	74742.7	2.73511e+06	84313.2	82526	88625.6	54885.1	61428.9	78084.2	68810	79268.8	2.93157e+06	2.6614e+06	2.81558e+06	2.55628e+06	2.8373e+06	2.56758e+06	2.90784e+06	2.60334e+06
0.68_381.0788m/z	381.079	0.67825	pos	D-Maltose	HMDB0000163	Organic oxygen compounds	Organooxygen compounds	Carbohydrates and carbohydrate conjugates	M+K	C12H22O11	41.5	12.4	-1.52372	4.67518	3.09275e-07	6.38148e-07	-2.66646	0.157512	531435	3.37393e+06	467044	565984	368629	800751	565432	385104	534751	563787	4.13898e+06	2.47282e+06	4.15363e+06	2.61339e+06	4.29169e+06	2.56791e+06	4.18229e+06	2.57072e+06
16.10_769.5610n	770.568	16.0992	pos	PC(17:0/18:3(6Z,9Z,12Z))	LMGP01011506	Lipids and lipid-like molecules	Glycerophospholipids	Glycerophosphocholines	M+H, M+Na	C43H80NO8P	46.8	39.8	-1.52007	4.65164	2.73406e-08	6.68779e-08	4.49649	22.5725	2.76359e+06	122432	2.28995e+06	3.92477e+06	3.0379e+06	2.31815e+06	2.28715e+06	2.77263e+06	1.98639e+06	3.49182e+06	107002	146327	153099	115519	111772	127410	100965	117363
10.75_568.3618m/z	568.362	10.7538	neg	LysoPC(0:0/18:0)	HMDB0011128	Lipids and lipid-like molecules	Glycerophospholipids	Glycerophosphocholines	M+FA-H	C26H54NO7P	58.3	92.3	-0.417007	4.48768	0.00286725	0.00373757	1.75241	3.3692	4.83185e+06	1.43412e+06	1.35558e+06	4.52586e+06	6.7266e+06	8.26224e+06	7.70207e+06	4.41066e+06	1.14451e+06	4.52726e+06	1.34194e+06	1.46924e+06	1.39951e+06	1.64104e+06	1.29349e+06	1.43668e+06	1.34931e+06	1.54177e+06
5.02_200.1041n	199.097	5.01777	neg	cis-4-Decenedioic acid	HMDB0000603	Lipids and lipid-like molecules	Fatty Acyls	Fatty acids and conjugates	M-H2O-H, M-H	C10H16O4	50.8	59.7	-3.92297	4.42148	3.18505e-10	1.1357e-09	-3.29896	0.101605	271312	2.67027e+06	244877	318542	175085	351757	273619	252101	240372	314144	3.05575e+06	2.21503e+06	3.05022e+06	2.27875e+06	3.07104e+06	2.2813e+06	3.12031e+06	2.28975e+06
7.42_386.1724n	387.18	7.41593	pos	Porson	HMDB0030810	Phenylpropanoids and polyketides	Diarylheptanoids	Cyclic diarylheptanoids	M+H, 2M+NH4, M+K, M+NH4, M+Na, M+H-H2O	C22H26O6	46.4	37	-1.47859	4.40936	3.85484e-05	6.10763e-05	0.854569	1.80822	5.94117e+06	3.28565e+06	5.59745e+06	7.56836e+06	6.602e+06	4.57223e+06	4.39989e+06	5.63019e+06	5.49609e+06	7.66315e+06	3.09998e+06	3.63097e+06	2.95937e+06	3.43247e+06	3.00668e+06	3.5879e+06	2.98914e+06	3.57869e+06
13.55_836.5899m/z	836.59	13.5458	pos	PC(o-20:0/18:3(6Z,9Z,12Z))	HMDB0013439	Unclassified	Unclassified	Unclassified	M+K	C46H88NO7P	57.1	91	-3.85579	4.38235	6.83573e-10	2.27212e-09	2.42793	5.3812	2.84213e+06	528158	3.55471e+06	3.21739e+06	2.5084e+06	2.41291e+06	2.3396e+06	2.72306e+06	3.09664e+06	2.8843e+06	700893	355861	622881	451592	644905	431811	603570	413755
10.93_385.2919m/z	385.292	10.9341	pos	17,20-dimethyl Prostaglandin F1α	45618	Unclassified	Unclassified	Unclassified	M+H	C22H40O5	37.3	0.00893	-7.70508	4.33312	1.06741e-14	1.33275e-13	-7.71544	0.00475797	10699.2	2.2487e+06	28985.5	7922.57	10007.4	2.83646e-07	1148.08	8654	23728.7	5147.61	2.43333e+06	2.03087e+06	2.39213e+06	2.03397e+06	2.41098e+06	2.09128e+06	2.45786e+06	2.13914e+06
0.68_242.0795m/z	242.079	0.680717	neg	Asparaginyl-Glutamic acid	HMDB0028730	Organic acids and derivatives	Carboxylic acids and derivatives	Amino acids, peptides, and analogues	M-H2O-H	C9H15N3O6	45.9	42.3	4.72294	4.22996	4.24526e-11	1.86266e-10	4.66405	25.3523	2.23952e+06	88336	2.50416e+06	2.2794e+06	2.09717e+06	1.71526e+06	1.80977e+06	2.35553e+06	2.57598e+06	2.5789e+06	100013	76702.9	78999.4	86544	83525.7	83128.6	99923.1	97851.5
10.72_481.3165n	480.309	10.7242	neg	PE(18:0/0:0)	LMGP02050001	Lipids and lipid-like molecules	Glycerophospholipids	Glycerophosphoethanolamines	M-H, 2M-H	C23H48NO7P	54.7	75.2	-0.728783	4.22103	0.0410916	0.0475882	1.02614	2.03657	7.98405e+06	3.92034e+06	1.75127e+06	6.40059e+06	1.14805e+07	1.46372e+07	1.4361e+07	7.03758e+06	1.54906e+06	6.65529e+06	3.80756e+06	3.81981e+06	4.07311e+06	4.17065e+06	3.76995e+06	3.78591e+06	3.87795e+06	4.05778e+06
7.42_432.2377m/z	432.238	7.41593	pos	Clausarinol	HMDB0041407	Phenylpropanoids and polyketides	Coumarins and derivatives	Pyranocoumarins	M+NH4	C24H30O6	53.9	74.9	-0.986091	4.21748	2.27812e-07	4.78946e-07	0.819102	1.76431	5.17984e+06	2.93591e+06	5.49444e+06	5.78338e+06	5.1311e+06	4.34888e+06	4.16475e+06	4.91786e+06	5.61219e+06	5.98612e+06	2.86883e+06	3.03446e+06	2.6864e+06	2.95333e+06	2.80798e+06	3.09703e+06	2.88717e+06	3.15204e+06
14.80_729.5297n	730.537	14.795	pos	PC(16:1(9Z)/16:1(9Z))	HMDB0008002	Lipids and lipid-like molecules	Glycerophospholipids	Glycerophosphocholines	M+H, M+Na	C40H76NO8P	50.7	64.8	-1.56137	4.20404	0.000124322	0.000186223	2.36785	5.1617	3.16786e+06	613725	5.74904e+06	3.38193e+06	2.47507e+06	1.66278e+06	1.6396e+06	3.24489e+06	4.34447e+06	2.84511e+06	630174	655016	606382	614438	590706	588823	630431	593831
8.50_475.2694n	476.277	8.50025	pos	LysoPE(0:0/18:3(9Z,12Z,15Z))	HMDB0011479	Lipids and lipid-like molecules	Glycerophospholipids	Glycerophosphoethanolamines	M+Na, M+K, 2M+H, M+H	C23H42NO7P	57.3	89.1	-1.04196	4.17219	2.35839e-06	4.31057e-06	1.33534	2.52336	3.66391e+06	1.452e+06	3.2986e+06	4.87371e+06	3.69355e+06	2.90957e+06	3.55952e+06	3.59743e+06	2.56791e+06	4.81097e+06	1.40921e+06	1.43461e+06	1.43204e+06	1.4588e+06	1.45521e+06	1.46974e+06	1.47416e+06	1.48222e+06
15.94_540.4749n	563.464	15.9424	pos	DG(10:0/20:0/0:0)	HMDB0093001	Lipids and lipid-like molecules	Glycerolipids	Diradylglycerols	M+Na, M+K, M+H, M+H-H2O	C33H64O5	47.6	41.3	-0.90859	4.15781	2.9562e-21	8.51743e-19	-10.4711	0.000704487	1436.89	2.03963e+06	3544.79	5834.12	601.034	897.233	2.83646e-07	2.83646e-07	2.83646e-07	617.964	2.00806e+06	2.13251e+06	2.04799e+06	2.07244e+06	2.01881e+06	2.07622e+06	2.02908e+06	1.93192e+06
0.69_148.0602m/z	148.06	0.692783	pos	L-Glutamate	19	Organic acids and derivatives	Carboxylic acids and derivatives	Amino acids, peptides, and analogues	M+H	C5H9NO4	55.7	95.2	-1.41268	4.11994	1.06323e-07	2.34933e-07	-0.913719	0.530815	2.43117e+06	4.58007e+06	3.21381e+06	2.18477e+06	2.21173e+06	2.06266e+06	2.04026e+06	2.36407e+06	3.12329e+06	2.24876e+06	4.99654e+06	4.20657e+06	4.85761e+06	4.16765e+06	4.98199e+06	4.25995e+06	4.9657e+06	4.20454e+06
1.78_314.0932n	315.1	1.776	pos	NS-398	63036	Unclassified	Unclassified	Unclassified	M+H, M+K, M+Na	C13H18N2O5S	40.1	6.46	-1.53414	4.08605	8.12004e-10	2.65721e-09	-2.27418	0.20673	523042	2.53007e+06	818621	498533	409938	300380	302061	537646	816565	500595	2.26079e+06	2.84559e+06	2.17557e+06	2.79341e+06	2.25889e+06	2.9327e+06	2.18386e+06	2.78975e+06
11.32_554.3826m/z	554.383	11.3216	neg	LysoPC(O-18:0)	HMDB0011149	Lipids and lipid-like molecules	Glycerophospholipids	Glycerophosphocholines	M+FA-H	C26H56NO6P	57.3	87.4	-0.280333	4.07484	0.0292062	0.0343487	4.86188	29.0785	3.78896e+06	130301	337331	1.14355e+06	4.23954e+06	1.11042e+07	9.5777e+06	2.47053e+06	306137	1.13272e+06	123265	154494	99818.5	141683	113274	132284	117201	160388
12.55_683.6804m/z	683.68	12.5461	pos	9-Tricosene	LMFA11000566	Lipids and lipid-like molecules	Fatty Acyls	Hydrocarbons	2M+K	C23H46	35.5	3.86	-4.1719	4.02846	1.34366e-18	9.2441e-17	-42.6176	1.48192e-13	2.83646e-07	1.91404e+06	2.83646e-07	2.83646e-07	2.83646e-07	2.83646e-07	2.83646e-07	2.83646e-07	2.83646e-07	2.83646e-07	1.84695e+06	1.91368e+06	1.98873e+06	2.03136e+06	1.9419e+06	1.84881e+06	1.77359e+06	1.96731e+06
0.71_133.0132m/z	133.013	0.70975	neg	Malic acid	118	Organic acids and derivatives	Hydroxy acids and derivatives	Beta hydroxy acids and derivatives	M-H	C4H6O5	53.5	77.7	-8.02332	4.02543	3.90075e-08	9.27904e-08	-1.63262	0.322502	965783	2.99466e+06	631604	1.55208e+06	570119	989962	714519	971671	677575	1.61874e+06	2.53671e+06	3.22873e+06	2.72079e+06	3.34935e+06	2.72837e+06	3.35787e+06	2.74404e+06	3.29142e+06
0.93_348.0697m/z	348.07	0.926517	pos	Adenosine 2'-phosphate	62385	Organic oxygen compounds	Organooxygen compounds	Carbohydrates and carbohydrate conjugates	M+H	C10H14N5O7P	51.3	63	-1.76847	4.02456	7.29343e-11	3.01242e-10	2.51615	5.72054	2.35968e+06	412492	2.82036e+06	2.49995e+06	2.11857e+06	2.05352e+06	1.90398e+06	2.39947e+06	2.66073e+06	2.42086e+06	443535	362919	428666	340793	469811	396926	477475	379814
11.76_599.5866m/z	599.587	11.7593	pos	8-Isoprostane	HMDB0004659	Hydrocarbons	Saturated hydrocarbons	Cycloalkanes	2M+K	C20H40	35.8	3.12	-4.53201	4.01171	3.06096e-23	4.8506e-20	-9.98648	0.000985757	1872.34	1.89939e+06	7725.42	599.235	2.83646e-07	2.83646e-07	2.83646e-07	2367.14	3276.04	1010.86	1.9312e+06	1.86576e+06	1.83587e+06	1.89616e+06	1.89522e+06	1.9305e+06	1.95802e+06	1.88239e+06
8.16_414.2037n	415.211	8.15868	pos	Armillaripin	HMDB0030404	Lipids and lipid-like molecules	Prenol lipids	Sesquiterpenoids	M+H, 2M+NH4, M+K, M+Na, M+NH4, M+H-H2O	C24H30O6	39.7	4.5	-1.39142	4.01121	1.30813e-07	2.85039e-07	0.842555	1.79322	4.55564e+06	2.54048e+06	4.95081e+06	4.94319e+06	4.92399e+06	3.64504e+06	3.67728e+06	4.41677e+06	4.82899e+06	5.05906e+06	2.50522e+06	2.55897e+06	2.51341e+06	2.54366e+06	2.54858e+06	2.6265e+06	2.52288e+06	2.50461e+06
5.14_246.1617n	264.196	5.13733	pos	Demethoxyshogaol	HMDB0041250	Benzenoids	Phenols	1-hydroxy-2-unsubstituted benzenoids	M+H, M+NH4	C16H22O2	52.4	65.3	-1.21439	4.00939	8.29706e-18	3.63541e-16	-7.92871	0.00410411	7848.07	1.91224e+06	8646	7924.18	7656.76	7048.01	4608.22	7832.47	11062.2	8006.69	1.99891e+06	1.82252e+06	2.00013e+06	1.83564e+06	1.95371e+06	1.80275e+06	2.04568e+06	1.83861e+06
0.94_182.0810m/z	182.081	0.941017	pos	L-Tyrosine	34	Organic acids and derivatives	Carboxylic acids and derivatives	Amino acids, peptides, and analogues	M+H	C9H11NO3	56.5	93.5	-0.926291	3.99115	1.85176e-06	3.43074e-06	1.74389	3.34937	2.96901e+06	886436	2.27259e+06	2.69756e+06	2.96331e+06	4.15373e+06	4.10967e+06	2.60784e+06	2.23971e+06	2.70764e+06	853715	892438	860780	919719	875320	910983	880551	897985
16.39_802.5599m/z	802.56	16.3903	neg	PC(16:1(9Z)/18:1(9Z))	HMDB0008005	Lipids and lipid-like molecules	Glycerophospholipids	Glycerophosphocholines	M+FA-H	C42H80NO8P	56.7	89.5	-0.556387	3.97583	0.000159683	0.000236528	0.902462	1.86925	4.92962e+06	2.63721e+06	7.34111e+06	4.83971e+06	4.64247e+06	3.39108e+06	3.48274e+06	5.0634e+06	5.7749e+06	4.90154e+06	2.69894e+06	2.41405e+06	2.8293e+06	2.58172e+06	2.85125e+06	2.53042e+06	2.71953e+06	2.47251e+06
9.71_346.3079n	347.315	9.70908	pos	1-O-(2R-methoxy-hexadecyl)-sn-glycerol	LMGL01020039	Lipids and lipid-like molecules	Glycerolipids	Monoradylglycerols	M+H, M+NH4, M+Na, M+K	C20H42O4	51	59.3	-1.15496	3.9615	9.17327e-10	2.97069e-09	-7.90607	0.00416904	7902.6	1.89554e+06	11051.6	8404.32	8364.09	2521.82	2116.45	10017.2	10940.1	9805.24	1.53883e+06	2.23103e+06	1.53087e+06	2.27404e+06	1.54837e+06	2.20476e+06	1.57447e+06	2.26199e+06
0.71_348.0699m/z	348.07	0.707283	pos	Adenosine 3'-monophosphate	63401	Unclassified	Unclassified	Unclassified	M+H	C10H14N5O7P	57.3	94.8	-1.37683	3.90602	8.33822e-10	2.72205e-09	1.6726	3.1879	2.69025e+06	843894	3.22118e+06	2.76288e+06	2.47627e+06	2.33701e+06	2.36255e+06	2.55157e+06	3.09396e+06	2.71655e+06	968896	672872	962573	692371	1.03094e+06	744842	979987	698671
10.66_644.3761m/z	644.376	10.6645	pos	PI(20:1(11Z)/0:0)	LMGP06050019	Lipids and lipid-like molecules	Glycerophospholipids	Glycerophosphoinositols	M+NH4	C29H55O12P	46.6	35.7	-1.29049	3.89934	0.00674417	0.00846852	3.55367	11.7425	3.03524e+06	258482	564082	1.79975e+06	4.49462e+06	6.65946e+06	6.33463e+06	2.11089e+06	423218	1.89524e+06	350865	161075	352382	171186	341744	174132	348988	167488
1.13_297.1070n	298.114	1.13228	pos	Nelarabine	85183	Nucleosides, nucleotides, and analogues	Purine nucleosides	Unclassified	M+H, 2M+H, 2M+K, M+K, M+Na	C11H15N5O5	55.3	81.6	-1.09831	3.81634	6.75075e-15	9.03394e-14	-3.05935	0.119962	234239	1.95262e+06	332357	244405	174124	131217	188245	235654	340297	227615	1.84212e+06	2.11933e+06	1.80001e+06	2.02419e+06	1.89026e+06	2.05729e+06	1.8429e+06	2.04484e+06
8.16_460.2687m/z	460.269	8.15868	pos	3-O-Acetylepisamarcandin	HMDB0031958	Phenylpropanoids and polyketides	Coumarins and derivatives	Unclassified	M+NH4	C26H34O6	53.4	73.3	-1.49221	3.81321	8.75091e-08	1.95958e-07	0.882977	1.84418	3.96885e+06	2.1521e+06	4.49519e+06	4.21858e+06	3.88757e+06	3.30699e+06	3.29292e+06	3.69364e+06	4.46135e+06	4.39459e+06	1.9686e+06	2.08471e+06	2.06687e+06	2.13495e+06	2.29501e+06	2.2193e+06	2.28494e+06	2.16243e+06
8.51_475.2696n	474.262	8.50535	neg	LysoPE(18:3(6Z,9Z,12Z)/0:0)	HMDB0011508	Lipids and lipid-like molecules	Glycerophospholipids	Glycerophosphoethanolamines	M-H, 2M-H	C23H42NO7P	56.4	84.1	-0.649916	3.80452	5.28257e-06	9.2286e-06	1.65815	3.15612	2.72597e+06	863708	2.55328e+06	3.83035e+06	2.62258e+06	1.92158e+06	2.43026e+06	2.92053e+06	1.81706e+06	3.71209e+06	903426	800003	910522	882755	890775	802530	889333	830316
13.64_735.4829n	736.49	13.6361	pos	PE(14:0/22:6(4Z,7Z,10Z,13Z,16Z,19Z))	HMDB0008847	Lipids and lipid-like molecules	Glycerophospholipids	Glycerophosphoethanolamines	M+H, M+Na	C41H70NO8P	57.2	90.6	-1.29895	3.73431	1.00696e-05	1.70223e-05	2.49804	5.64916	2.23121e+06	394962	2.62561e+06	3.28887e+06	2.11059e+06	1.04712e+06	1.2609e+06	2.36129e+06	2.18935e+06	2.96592e+06	459365	377762	395990	374247	425161	334570	437033	355571
9.34_564.3304m/z	564.33	9.33635	neg	2-linoleoyl-sn-glycero-3-phosphocholine	HMDB0062711	Lipids and lipid-like molecules	Glycerophospholipids	Glycerophosphocholines	M+FA-H	C26H50NO7P	58.3	93.4	-0.653078	3.71947	0.00693685	0.00869725	0.696649	1.62074	6.38572e+06	3.94001e+06	3.54097e+06	7.11792e+06	7.26786e+06	8.29692e+06	9.091e+06	5.8158e+06	2.88946e+06	7.06586e+06	3.78419e+06	3.89506e+06	4.01475e+06	4.19206e+06	3.79885e+06	3.84006e+06	3.99573e+06	3.9994e+06
0.94_132.0244n	150.058	0.941017	pos	THTC	68817	Unclassified	Unclassified	Unclassified	M+H, M+NH4	C5H8O2S	48.9	54.1	-0.707002	3.70379	1.10619e-07	2.43691e-07	1.54491	2.91785	2.62446e+06	899451	3.28507e+06	2.82338e+06	2.16612e+06	1.97654e+06	2.16867e+06	2.55751e+06	3.22966e+06	2.78874e+06	904818	902060	888745	917797	900682	910554	895807	875141
0.68_104.1073m/z	104.107	0.67825	pos	Choline	56	Organic nitrogen compounds	Organonitrogen compounds	Quaternary ammonium salts	M+H	C5H13NO	48.9	53.4	2.69002	3.70349	4.67401e-08	1.0954e-07	0.512502	1.42652	5.80459e+06	4.06905e+06	6.30544e+06	5.45264e+06	5.35697e+06	6.27371e+06	6.05142e+06	5.33137e+06	6.22512e+06	5.44007e+06	3.94855e+06	4.16441e+06	3.93039e+06	4.09589e+06	3.96548e+06	4.28328e+06	3.98441e+06	4.17998e+06
0.97_268.0805n	267.073	0.972483	neg	Inosine	84	Nucleosides, nucleotides, and analogues	Purine nucleosides	Unclassified	M-H, 2M-H	C10H12N4O5	57.2	90.2	-0.838243	3.67247	3.58696e-07	7.32886e-07	3.95912	15.553	1.84685e+06	118745	2.47041e+06	1.79457e+06	1.63107e+06	941372	1.46398e+06	1.94434e+06	2.64581e+06	1.88326e+06	187537	56365.5	170875	48869.8	186972	58577.2	174951	65815.6
10.12_480.3440m/z	480.344	10.1187	pos	PC(P-16:0/0:0)	LMGP01070006	Lipids and lipid-like molecules	Glycerophospholipids	Glycerophosphocholines	M+H	C24H50NO6P	40.5	9.62	-1.82374	3.66313	0.0123113	0.0150593	5.49572	45.1208	2.68316e+06	59466.2	375852	1.33351e+06	3.24867e+06	7.44737e+06	5.59173e+06	1.74924e+06	312369	1.40656e+06	56194.7	58723.4	59846.6	59766.5	64703.1	55913.2	64398.4	56183.7
6.05_332.2558n	333.263	6.05355	pos	Phloionolic acid	LMFA02000147	Lipids and lipid-like molecules	Fatty Acyls	Octadecanoids	M+H, M+Na, M+NH4, M+H-H2O	C18H36O5	49.1	50.3	-1.4557	3.65897	3.04691e-23	4.8506e-20	-3.87064	0.068363	115865	1.69484e+06	126830	115418	135402	78964.1	124012	115891	120386	110014	1.71874e+06	1.65925e+06	1.69824e+06	1.65579e+06	1.68131e+06	1.72866e+06	1.72458e+06	1.69219e+06
11.45_493.3530n	494.36	11.4466	pos	PE(P-20:0/0:0)	LMGP02070004	Lipids and lipid-like molecules	Glycerophospholipids	Glycerophosphoethanolamines	M+H, 2M+H, M+Na	C25H52NO6P	57.4	88.7	-0.464777	3.65812	4.80845e-05	7.53999e-05	-2.14547	0.226022	533908	2.3622e+06	108589	362834	617783	1.29714e+06	1.06842e+06	352629	91915.2	371954	1.59562e+06	3.07289e+06	1.63036e+06	3.12631e+06	1.67542e+06	3.07752e+06	1.62583e+06	3.09362e+06
2.53_499.1502m/z	499.15	2.5342	neg	Orcein	HMDB0039777	Organoheterocyclic compounds	Benzofurans	Unclassified	M-H	C28H24N2O7	38.6	3.15	-1.71083	3.60103	4.81465e-14	4.86997e-13	-2.73182	0.150536	273087	1.8141e+06	436770	310648	187112	76472.7	132813	307840	422381	310660	1.76813e+06	1.81012e+06	1.74982e+06	1.86347e+06	1.9381e+06	1.8271e+06	1.82891e+06	1.72714e+06
6.05_331.2488m/z	331.249	6.0548	neg	Floionolic acid	HMDB0034295	Lipids and lipid-like molecules	Fatty Acyls	Fatty acids and conjugates	M-H	C18H36O5	51.2	60.7	-0.577155	3.58782	1.28658e-22	1.22328e-19	-3.69523	0.0772011	127097	1.64631e+06	124906	122667	152344	90543.9	139779	135944	125188	125404	1.66995e+06	1.64012e+06	1.64768e+06	1.61726e+06	1.6916e+06	1.61081e+06	1.67498e+06	1.61806e+06
0.68_203.1501m/z	203.15	0.67825	pos	ADMA	6891	Unclassified	Unclassified	Unclassified	M+H	C8H18N4O2	50.4	63.1	-0.92291	3.55835	4.1483e-17	1.32356e-15	-3.08699	0.117686	199770	1.69749e+06	294872	208052	142996	88489.2	132968	205785	297706	227291	1.71406e+06	1.62694e+06	1.68417e+06	1.65798e+06	1.73452e+06	1.71683e+06	1.75385e+06	1.69153e+06
14.56_482.4329n	483.44	14.5634	pos	Equisetolic acid	LMFA01170042	Lipids and lipid-like molecules	Fatty Acyls	Fatty Acids and Conjugates	M+NH4, M+Na, M+H	C30H58O4	54.2	75.5	-1.26651	3.50543	4.63863e-08	1.08805e-07	-11.7277	0.000294863	450.343	1.52729e+06	2.83646e-07	2525.37	1077.37	2.83646e-07	2.83646e-07	2.83646e-07	2.83646e-07	2.83646e-07	523540	1.7658e+06	1.69369e+06	1.68958e+06	1.62636e+06	1.62667e+06	1.63387e+06	1.65884e+06
8.17_435.3324m/z	435.332	8.17392	pos	Guanethidine	HMDB0015301	Organic nitrogen compounds	Organonitrogen compounds	Guanidines	2M+K	C10H22N4	46.8	46.4	0.898664	3.48532	2.78154e-09	8.22993e-09	8.74356	428.622	1.46596e+06	3420.16	1.22825e+06	1.81954e+06	1.55314e+06	1.1736e+06	1.63524e+06	1.43632e+06	1.00251e+06	1.87906e+06	3157.69	3769.64	3302.06	3573.39	3276.28	2978.28	3031.94	4272.04
0.69_147.0762m/z	147.076	0.692783	pos	D-Glutamine	63630	Organic acids and derivatives	Carboxylic acids and derivatives	Amino acids, peptides, and analogues	M+H	C5H10N2O3	58	93.8	-1.29926	3.44001	1.76318e-05	2.90139e-05	1.14012	2.20399	2.96867e+06	1.34695e+06	4.03466e+06	2.94745e+06	2.41136e+06	2.29674e+06	2.20639e+06	2.83793e+06	4.01321e+06	3.00161e+06	1.45303e+06	1.29171e+06	1.3829e+06	1.26969e+06	1.40825e+06	1.29861e+06	1.44026e+06	1.23116e+06
1.60_327.1313n	328.139	1.6013	pos	N-(1-Deoxy-1-fructosyl)phenylalanine	HMDB0037846	Organic acids and derivatives	Carboxylic acids and derivatives	Amino acids, peptides, and analogues	M+H-H2O, M+H	C15H21NO7	54.8	80.5	-1.49142	3.42107	6.3431e-14	6.13844e-13	2.5246	5.75415	1.6736e+06	290852	1.73172e+06	1.65913e+06	1.63739e+06	1.53721e+06	1.87193e+06	1.60044e+06	1.68755e+06	1.66344e+06	378276	211761	356202	199886	388318	208542	379131	204697
16.63_842.6369m/z	842.637	16.6324	pos	PC(o-16:0/22:0)	HMDB0013408	Unclassified	Unclassified	Unclassified	M+K	C46H94NO7P	38.9	0.304	-3.7405	3.41365	3.5228e-09	1.01823e-08	1.20103	2.29904	2.50975e+06	1.09165e+06	2.86142e+06	2.72136e+06	2.52977e+06	2.00909e+06	2.17191e+06	2.62326e+06	2.67083e+06	2.49037e+06	1.27157e+06	1.04201e+06	1.19433e+06	1.0384e+06	1.17241e+06	923348	1.12344e+06	967704
0.93_233.0298m/z	233.03	0.92895	neg	3,4,5-trihydroxy-6-[(2-hydroxyacetyl)oxy]oxane-2-carboxylic acid	HMDB0124939	Organic oxygen compounds	Organooxygen compounds	Carbohydrates and carbohydrate conjugates	M-H2O-H	C8H12O9	54.4	76.7	-1.90073	3.40895	3.10325e-09	9.07032e-09	-3.26011	0.104378	163610	1.56748e+06	191971	128899	145717	136984	205329	188552	187081	124351	1.24822e+06	1.79618e+06	1.34133e+06	1.8083e+06	1.29682e+06	1.90526e+06	1.26536e+06	1.87835e+06
12.85_432.3711n	433.378	12.8527	pos	Solacapine	68604	Unclassified	Unclassified	Unclassified	M+H, M+Na	C27H48N2O2	40.8	10.3	-1.14575	3.38755	1.46363e-16	3.66699e-15	-7.21269	0.00674163	9233.87	1.36968e+06	25559.1	4098.55	2701.42	1636.52	1278.07	10395.3	24112.8	4089.22	1.38817e+06	1.37712e+06	1.4709e+06	1.40235e+06	1.39915e+06	1.22764e+06	1.43652e+06	1.25558e+06
0.74_171.0291m/z	171.029	0.738767	neg	2,4-dihydroxy-2-heptenedioc acid	LMFA01170062	Lipids and lipid-like molecules	Fatty Acyls	Fatty Acids and Conjugates	M-H2O-H	C7H10O6	49.6	55.2	-4.36622	3.32323	2.02783e-10	7.54032e-10	-2.66447	0.15773	247041	1.56622e+06	307358	162874	239097	204628	310596	259136	296025	196611	1.32163e+06	1.74133e+06	1.34108e+06	1.78994e+06	1.36575e+06	1.80441e+06	1.40024e+06	1.76538e+06
0.94_171.0291m/z	171.029	0.94345	neg	3-Dehydroquinate	HMDB0012710	Organooxygen compounds	Alcohols and polyols	Cyclic alcohols and derivatives	M-H2O-H	C7H10O6	54.3	78.5	-4.39732	3.30205	2.93957e-09	8.64392e-09	-2.21215	0.215812	362109	1.67789e+06	475828	275319	319550	272470	414340	361540	465819	312008	1.40933e+06	1.83496e+06	1.45467e+06	1.97637e+06	1.42351e+06	1.91846e+06	1.42272e+06	1.98313e+06
0.96_137.0457m/z	137.046	0.955533	pos	Hypoxanthine	83	Organoheterocyclic compounds	Imidazopyrimidines	Purines and purine derivatives	M+H	C5H4N4O	44.4	28.7	-0.88318	3.29575	0.000114166	0.00017189	1.09266	2.13267	2.93936e+06	1.37826e+06	4.12084e+06	2.97907e+06	2.27362e+06	1.70332e+06	2.53634e+06	2.9067e+06	4.01278e+06	2.98225e+06	1.53094e+06	1.21041e+06	1.49551e+06	1.1963e+06	1.55927e+06	1.26726e+06	1.53619e+06	1.23019e+06
15.96_509.4172m/z	509.417	15.9583	pos	DG(14:1(9Z)/14:1(9Z)/0:0)	58673	Unclassified	Unclassified	Unclassified	M+H	C31H56O5	38	0.0177	-5.51963	3.28168	2.36561e-16	5.42636e-15	-42.0351	2.21904e-13	2.83646e-07	1.27824e+06	2.83646e-07	2.83646e-07	2.83646e-07	2.83646e-07	2.83646e-07	2.83646e-07	2.83646e-07	2.83646e-07	1.28364e+06	1.27429e+06	1.37006e+06	1.23694e+06	1.32837e+06	1.22219e+06	1.3803e+06	1.13012e+06
2.61_363.0893n	364.096	2.606	pos	Cefadroxil	HMDB0015271	Organoheterocyclic compounds	Lactams	Beta lactams	M+H-H2O, M+H	C16H17N3O5S	37.4	0	1.08361	3.26847	5.17522e-09	1.4483e-08	3.58623	12.0106	1.44e+06	119895	1.30727e+06	1.16476e+06	1.6002e+06	1.84259e+06	1.87039e+06	1.26335e+06	1.3393e+06	1.13217e+06	157651	66451.7	165534	77314.8	160858	90018.5	170740	70591.1
9.50_564.3304m/z	564.33	9.50232	neg	LysoPC(18:2(9Z,12Z))	HMDB0010386	Lipids and lipid-like molecules	Glycerophospholipids	Glycerophosphocholines	M+FA-H	C26H50NO7P	58.4	93.6	-0.496723	3.26786	6.79862e-08	1.54941e-07	1.65317	3.14524	1.93995e+06	616789	1.54481e+06	2.09353e+06	1.91928e+06	2.26931e+06	2.47482e+06	1.77939e+06	1.37919e+06	2.05924e+06	621437	618832	612495	643417	607805	579688	624188	626450
4.11_432.2125m/z	432.213	4.10845	pos	2-Acetamido-4-methylphenyl acetate	HMDB0061682	Benzenoids	Phenol esters	Unclassified	2M+NH4	C11H13NO3	39	6.83	-0.910826	3.21657	9.77061e-15	1.23783e-13	-5.98496	0.0157887	19580.4	1.24015e+06	21735	20541.8	18410.3	22099.7	13814.3	18420.8	21208.7	20412.3	1.11052e+06	1.35623e+06	1.14011e+06	1.29922e+06	1.15241e+06	1.34376e+06	1.18162e+06	1.33732e+06
10.11_522.2834m/z	522.283	10.1119	neg	PS(18:1(9Z)/0:0)	LMGP03050001	Lipids and lipid-like molecules	Glycerophospholipids	Glycerophosphoserines	M-H	C24H46NO9P	58.2	93.4	-0.635998	3.21081	0.000961981	0.00131576	-0.242392	0.845342	9.54992e+06	1.12971e+07	8.86793e+06	1.09373e+07	9.09855e+06	8.72785e+06	1.01198e+07	9.56325e+06	7.89683e+06	1.11879e+07	1.15458e+07	1.08732e+07	1.19125e+07	1.12744e+07	1.11874e+07	1.10856e+07	1.15525e+07	1.09454e+07
1.12_133.1052m/z	133.105	1.11713	pos	2-Heptanethiol	HMDB0032303	Organosulfur compounds	Thiols	Alkylthiols	M+H	C7H16S	36.5	0	4.83631	3.18144	1.31452e-08	3.3917e-08	1.76747	3.40456	1.76671e+06	518927	2.16886e+06	1.91295e+06	1.43557e+06	1.40703e+06	1.45925e+06	1.7629e+06	2.0888e+06	1.89837e+06	528794	514546	514313	508965	524412	522189	534942	503252
7.30_320.2580m/z	320.258	7.30312	pos	(-)-Sacculatal	LMPR0104500001	Lipids and lipid-like molecules	Prenol lipids	Isoprenoids	M+NH4	C20H30O2	50.1	54.8	-1.43235	3.17245	1.82684e-18	1.1503e-16	-8.55278	0.00266292	3180.26	1.19428e+06	3944.52	974.808	4103.35	4239.91	8328	1752.67	1323.96	774.911	1.23369e+06	1.10934e+06	1.2436e+06	1.13001e+06	1.23112e+06	1.16245e+06	1.24967e+06	1.19433e+06
3.57_365.1994n	366.207	3.57027	pos	Aegle marmelos Alkaloid C	95240	Phenylpropanoids and polyketides	Cinnamic acids and derivatives	Cinnamic acid amides	M+H, 2M+H	C23H27NO3	37.5	0.13	0.799131	3.16982	1.93134e-08	4.84644e-08	2.86918	7.30648	1.44424e+06	197666	1.78356e+06	1.57838e+06	1.20228e+06	1.11026e+06	989064	1.47924e+06	1.82437e+06	1.58679e+06	193761	211928	186051	203133	187102	201091	201264	196998
4.00_166.0621n	165.055	4.00228	neg	Phenyllactic acid	34529	Phenylpropanoids and polyketides	Phenylpropanoic acids	Unclassified	M-H, 2M-H, M-H2O-H	C9H10O3	54.2	78.4	-5.49087	3.16273	1.16112e-08	3.03046e-08	5.73212	53.1544	1.24134e+06	23353.4	1.07978e+06	1.62157e+06	760503	1.33975e+06	1.19563e+06	1.18257e+06	1.10795e+06	1.64294e+06	31457.5	15720.7	32245.2	15708.9	30331.5	14907.1	31632.8	14823.8
12.11_405.3471m/z	405.347	12.1056	pos	3,5-Didecanoylpyridine	HMDB0035515	Organooxygen compounds	Carbonyl compounds	Ketones	M+NH4	C25H41NO2	39.5	3.14	-1.27749	3.10913	5.68706e-24	1.47727e-20	-7.49717	0.00553511	6342.81	1.14592e+06	20141.1	1830.45	3351.46	2.83646e-07	2.83646e-07	9869.43	14782.2	767.778	1.17872e+06	1.14201e+06	1.16032e+06	1.16315e+06	1.14174e+06	1.12479e+06	1.12589e+06	1.13077e+06
10.56_325.1841m/z	325.184	10.5614	neg	2-Dodecylbenzenesulfonic acid	HMDB0031031	Benzenoids	Benzene and substituted derivatives	Benzenesulfonic acids and derivatives	M-H	C18H30O3S	53.9	75.9	-0.606958	3.09405	6.79616e-08	1.54903e-07	0.705037	1.63019	3.09333e+06	1.89753e+06	3.49633e+06	3.04801e+06	2.7859e+06	2.79876e+06	2.7684e+06	3.17107e+06	3.48627e+06	3.19191e+06	1.99576e+06	1.74224e+06	2.00433e+06	1.7678e+06	2.02252e+06	1.79797e+06	2.08336e+06	1.76627e+06
3.20_316.1740m/z	316.174	3.20163	pos	1-Methyladenine	HMDB0011599	Organoheterocyclic compounds	Imidazopyrimidines	Purines and purine derivatives	2M+NH4	C6H7N5	41.4	8.19	-0.53619	3.09373	5.15962e-11	2.20881e-10	2.36835	5.1635	1.42474e+06	275926	1.55482e+06	1.59739e+06	1.30013e+06	1.36042e+06	1.05537e+06	1.43862e+06	1.53913e+06	1.55207e+06	278505	287328	257372	289676	267501	278591	276913	271523
0.71_295.0956m/z	295.096	0.707283	pos	Glyzarin	HMDB0029534	Phenylpropanoids and polyketides	Isoflavonoids	Isoflav-2-enes	M+H	C18H14O4	37.5	0	-3.15907	3.07394	2.1356e-12	1.32282e-11	-4.29413	0.0509727	60149.7	1.18004e+06	92425.5	44627.1	50636.2	73207.9	48788.6	51426.4	66948.5	53137.1	1.04846e+06	1.27037e+06	1.01173e+06	1.31642e+06	1.05862e+06	1.35031e+06	1.09178e+06	1.29261e+06
16.68_806.5659m/z	806.566	16.6783	pos	PC(18:1(9Z)/18:2(9Z,12Z))	LMGP01010895	Lipids and lipid-like molecules	Glycerophospholipids	Glycerophosphocholines	M+Na	C44H82NO8P	55.8	82.8	-1.48729	3.0737	5.2681e-05	8.22211e-05	0.733982	1.66322	3.24899e+06	1.95343e+06	4.54165e+06	3.5626e+06	2.92729e+06	2.66699e+06	2.60429e+06	3.1766e+06	3.26473e+06	3.24779e+06	2.22545e+06	1.76206e+06	2.04053e+06	1.85536e+06	2.09131e+06	1.70137e+06	2.0893e+06	1.86207e+06
3.99_193.0737n	387.155	3.9907	pos	Methyl n-acetylanthranilate	HMDB0032388	Benzenoids	Benzene and substituted derivatives	Benzoic acids and derivatives	2M+H, 2M+Na, 2M+K, M+H	C10H11NO3	49	55.3	-1.06151	3.06006	5.46122e-11	2.32172e-10	-7.4534	0.00570563	6407.44	1.123e+06	9553.1	6431.53	6335.85	4205.34	4259.65	5575.62	7606.75	7291.68	973591	1.32052e+06	953270	1.25637e+06	938560	1.29921e+06	964674	1.27783e+06
16.02_697.5039n	698.511	16.0208	pos	PE(P-16:0/18:3(9Z,12Z,15Z))	HMDB0011345	Lipids and lipid-like molecules	Glycerophospholipids	Glycerophosphoethanolamines	M+H, M+Na	C39H72NO7P	48.9	50	-1.0927	3.05553	1.25453e-08	3.2537e-08	2.94295	7.68984	1.30043e+06	169110	1.43677e+06	1.73552e+06	1.18662e+06	1.33511e+06	971445	1.27351e+06	932079	1.53241e+06	154907	164991	184440	175191	164202	176259	165366	167528
9.95_597.3045m/z	597.304	9.94693	neg	1-Oleoylglycerophosphoinositol	HMDB0061693	Lipids and lipid-like molecules	Glycerophospholipids	Glycerophosphoinositols	M-H	C27H51O12P	56.2	82.5	-0.106346	3.04642	5.46106e-13	3.99875e-12	-1.69307	0.309268	498139	1.6107e+06	401328	518358	513789	611891	643554	470648	301294	524248	1.60111e+06	1.54197e+06	1.69623e+06	1.68759e+06	1.6044e+06	1.52872e+06	1.65043e+06	1.57518e+06
6.78_330.2402n	331.247	6.77708	pos	5,8,12-trihydroxy-9-octadecenoic acid	35684	Lipids and lipid-like molecules	Fatty Acyls	Fatty acids and conjugates	M+H, M+NH4, M+Na	C18H34O5	55.5	82.7	-1.35888	3.0419	2.11745e-13	1.7446e-12	-6.13452	0.014234	15796.6	1.10978e+06	9484.3	14758.8	14795.3	13776.6	39988.8	12013.7	8422	13133.5	1.00559e+06	1.21584e+06	999751	1.21111e+06	991242	1.23792e+06	1.01192e+06	1.20488e+06
9.94_487.3058n	488.313	9.94472	pos	2-(8-[3]-ladderane-octanyl)-sn-glycero-3-phosphoethanolamine	LMGP02060001	Lipids and lipid-like molecules	Glycerophospholipids	Glycerophosphoethanolamines	M+H, 2M+H, M+Na	C25H46NO6P	50.3	57.2	-0.960068	2.99693	0.010952	0.0134607	1.50809	2.84433	2.64551e+06	930098	825884	2.2922e+06	3.66475e+06	3.93362e+06	5.49911e+06	2.09959e+06	662421	2.18648e+06	697083	1.10572e+06	705693	1.19854e+06	684349	1.17439e+06	675698	1.19931e+06
3.68_131.0703m/z	131.07	3.68077	neg	(S)-(-)-2-Hydroxyisocaproic acid	4142	Unclassified	Unclassified	Unclassified	M-H	C6H12O3	39.5	7.53	-8.03876	2.985	1.43976e-08	3.68784e-08	3.62013	12.2962	1.18175e+06	96107.2	1.14261e+06	1.49056e+06	706197	1.14615e+06	1.11012e+06	1.14422e+06	1.1426e+06	1.57154e+06	118786	67818.2	124778	71188.5	123540	68334.7	126398	68013.3
14.53_512.4436n	513.451	14.5323	pos	DG(10:0/18:0/0:0)	HMDB0092993	Lipids and lipid-like molecules	Glycerolipids	Diradylglycerols	M+H, M+NH4, M+K, M+H-H2O	C31H60O5	45.1	28.6	-0.947266	2.97581	5.12298e-09	1.43495e-08	-41.7972	2.61699e-13	2.83646e-07	1.08386e+06	2.83646e-07	2.83646e-07	2.83646e-07	2.83646e-07	2.83646e-07	2.83646e-07	2.83646e-07	2.83646e-07	484242	1.20772e+06	1.20211e+06	1.17925e+06	1.16867e+06	1.13162e+06	1.13722e+06	1.16008e+06
15.09_546.5086m/z	546.509	15.0863	pos	DG(15:0/0:0/15:0) (d5)	4685	Unclassified	Unclassified	Unclassified	M+H	C33H59D5O5	37.4	0.0342	-9.91818	2.96153	4.60197e-19	3.8039e-17	-12.0029	0.000243652	252.165	1.03494e+06	1210.93	2.83646e-07	2.83646e-07	2.83646e-07	2.83646e-07	8.97812	797.414	2.83646e-07	944087	1.03041e+06	1.04848e+06	1.03505e+06	1.02235e+06	1.05025e+06	1.09586e+06	1.05303e+06
9.70_311.1685m/z	311.168	9.6965	neg	N-Undecylbenzenesulfonic acid	HMDB0032549	Benzenoids	Benzene and substituted derivatives	Benzenesulfonic acids and derivatives	M-H	C17H28O3S	51.9	66.8	-0.469002	2.95571	1.12075e-05	1.88486e-05	0.670646	1.59179	3.19003e+06	2.00405e+06	3.75859e+06	3.05959e+06	2.76676e+06	2.77772e+06	2.66782e+06	3.28575e+06	3.9804e+06	3.22357e+06	2.09799e+06	1.83734e+06	2.12856e+06	1.86776e+06	2.17092e+06	1.83955e+06	2.22171e+06	1.86861e+06
4.12_446.2274n	447.235	4.12463	pos	Semimyrtucommulone	53231	Unclassified	Unclassified	Unclassified	M+H, 2M+H	C25H34O7	36.1	0.00499	-6.85825	2.94921	1.30313e-14	1.58574e-13	-10.7463	0.000582174	597.762	1.02678e+06	1568.5	853.624	60.3658	420.566	1670.33	2.83646e-07	2.83646e-07	208.708	943566	1.0928e+06	930214	1.08772e+06	932433	1.13257e+06	976422	1.11849e+06
8.65_468.3080m/z	468.308	8.64572	pos	PC(14:0/0:0)	LMGP01050012	Lipids and lipid-like molecules	Glycerophospholipids	Glycerophosphocholines	M+H	C22H46NO7P	57.3	89	-0.905379	2.93768	0.00107736	0.00146525	0.837611	1.78709	3.06293e+06	1.71392e+06	2.07846e+06	3.17805e+06	3.37252e+06	3.88591e+06	4.51833e+06	2.76798e+06	1.62219e+06	3.07998e+06	1.69404e+06	1.68242e+06	1.66287e+06	1.75407e+06	1.63358e+06	1.77054e+06	1.75459e+06	1.75927e+06
1.87_311.1225n	312.13	1.87057	pos	1,7-Dimethylguanosine	HMDB0001961	Nucleosides, nucleotides, and analogues	Purine nucleosides	Unclassified	M+H, M+K	C12H17N5O5	56.3	87.7	-1.43915	2.92557	1.20284e-11	6.04631e-11	-3.11797	0.115185	134711	1.16952e+06	189904	132872	102988	78288.7	108304	128837	193093	143401	1.30474e+06	1.02788e+06	1.25477e+06	1.02545e+06	1.33102e+06	1.05277e+06	1.31141e+06	1.04809e+06
8.92_451.2697n	450.262	8.92167	neg	LysoPE(16:1(9Z)/0:0)	HMDB0011504	Lipids and lipid-like molecules	Glycerophospholipids	Glycerophosphoethanolamines	M-H, 2M-H	C21H42NO7P	57.9	92.1	-0.373438	2.91505	1.7322e-05	2.85413e-05	1.02627	2.03675	2.26591e+06	1.11251e+06	1.7314e+06	2.18524e+06	2.50756e+06	2.80698e+06	3.00895e+06	2.19214e+06	1.48339e+06	2.21162e+06	1.0774e+06	1.09391e+06	1.1152e+06	1.2112e+06	1.07289e+06	1.09925e+06	1.06371e+06	1.16655e+06
12.12_384.3234n	407.313	12.1202	pos	Tetrahydropersin	HMDB0036344	Lipids and lipid-like molecules	Fatty Acyls	Fatty alcohols	M+H, M+Na, M+NH4, M+H-H2O	C23H44O4	39.4	2.26	-1.37184	2.90772	1.90509e-18	1.1839e-16	-7.74489	0.00466181	4687.23	1.00545e+06	7568.21	4861.82	4635.44	2954.9	954.449	3602.91	8616.97	4303.17	1.06234e+06	958179	1.05407e+06	973602	1.02416e+06	994133	1.03778e+06	939358
0.65_228.0637m/z	228.064	0.6517	neg	Aspartyl-Asparagine	HMDB0028748	Organic acids and derivatives	Carboxylic acids and derivatives	Amino acids, peptides, and analogues	M-H2O-H	C8H13N3O6	46.5	44.7	4.57519	2.90416	2.66281e-12	1.59735e-11	6.26693	77.0077	1.01906e+06	13233.3	1.12493e+06	1.08111e+06	1.01415e+06	875298	788693	1.00284e+06	1.13805e+06	1.12745e+06	23528.6	7610.32	19205.7	6989.1	12015.5	6498.91	21948	8070.12
12.79_711.7116m/z	711.712	12.7941	pos	7Z-Tetracosene	LMFA11000099	Lipids and lipid-like molecules	Fatty Acyls	Hydrocarbons	2M+K	C24H48	34.6	0.0505	-4.11513	2.88997	4.74239e-17	1.48814e-15	-14.7221	3.70011e-05	36.4771	985837	107.637	17.7555	0.0844839	41.2779	22.4261	27.085	41.214	34.337	1.01157e+06	967123	909543	1.08347e+06	920261	978495	1.03091e+06	985322
9.76_642.3605m/z	642.36	9.7567	pos	PHOHA-PG	LMGP20060009	Lipids and lipid-like molecules	Glycerophospholipids	Oxidized glycerophospholipids	M+NH4	C29H53O12P	49.3	50.9	-1.32772	2.87884	0.000453391	0.000641208	1.91416	3.76895	1.70183e+06	451541	1.00425e+06	1.4463e+06	1.9719e+06	2.82636e+06	2.77947e+06	1.34293e+06	840783	1.40268e+06	621074	297992	586069	281010	636436	278382	619618	291746
8.73_311.2226m/z	311.223	8.72868	neg	Dihydroxychaulmoogric acid	LMFA01140029	Lipids and lipid-like molecules	Fatty Acyls	Fatty Acids and Conjugates	M-H	C18H32O4	51.3	60.6	-0.545457	2.8731	3.40391e-08	8.18936e-08	-8.75442	0.00231557	2349.85	1.01481e+06	4517.76	1201.7	1695	1939.44	4305.34	1294.63	1402.72	2442.23	765085	1.2327e+06	780354	1.29731e+06	773838	1.27385e+06	754746	1.24057e+06
6.52_343.3315m/z	343.332	6.52398	pos	N-Oleoylethanolamine	HMDB0002088	Organic nitrogen compounds	Organonitrogen compounds	Amines	M+NH4	C20H39NO2	54.2	75.7	-1.23879	2.86317	1.45228e-15	2.43853e-14	-6.14154	0.0141648	14011.1	989144	21865.8	15353.1	8898.13	12827.3	8495.85	12735.2	15194.5	16718.7	1.02562e+06	908306	1.07913e+06	929890	1.0442e+06	909009	1.066e+06	950997
6.24_329.2332m/z	329.233	6.24005	neg	9,12,13-TriHOME	HMDB0004708	Lipids and lipid-like molecules	Fatty Acyls	Fatty acids and conjugates	M-H	C18H34O5	52.1	64.9	-0.501286	2.85479	2.6329e-18	1.49902e-16	-4.09159	0.0586554	59830	1.02003e+06	49424.6	66632.3	55877	47864.4	76332.4	65763.5	49535.6	67210	970581	1.0501e+06	962183	1.08611e+06	1.00163e+06	1.03747e+06	996945	1.05518e+06
2.18_337.1851n	338.192	2.1819	pos	Istamycin AO	71978	Unclassified	Unclassified	Unclassified	M+H, 2M+H	C13H27N3O7	41.1	12.9	0.698964	2.85303	1.31771e-17	5.20444e-16	-2.16024	0.223718	276395	1.23546e+06	244537	280777	285909	322484	261276	274561	253202	288413	1.20871e+06	1.27627e+06	1.165e+06	1.2663e+06	1.2147e+06	1.28192e+06	1.19752e+06	1.27325e+06
4.11_386.1473n	387.155	4.10845	pos	Thioridazine 5-sulfoxide	2836	Unclassified	Unclassified	Unclassified	M+H, M+Na, M+K, M+NH4	C21H26N2OS2	36.4	0.0121	-3.5362	2.84358	4.02101e-11	1.77574e-10	-9.45776	0.0014221	1372.31	964984	1755.17	1680.88	543.642	724.968	312.791	1502.21	1779.16	2679.64	848931	1.1353e+06	818091	1.07766e+06	822640	1.13407e+06	816446	1.06673e+06
5.80_397.2263m/z	397.226	5.803	neg	Forasartan	HMDB0015434	Organoheterocyclic compounds	Pyridines and derivatives	Phenylpyridines	M-H2O-H	C23H28N8	38	0	1.02217	2.82936	3.82357e-16	8.04303e-15	-8.99185	0.00196419	1855.99	944917	2641.58	2038.56	3428.25	1335.86	2.83646e-07	2815.78	2587.92	2.83646e-07	886894	987854	878618	1.01232e+06	888200	1.01773e+06	891775	995948
15.57_725.5559m/z	725.556	15.5721	pos	SM(d18:0/16:1(9Z))	HMDB0013464	Lipids and lipid-like molecules	Sphingolipids	Phosphosphingolipids	M+Na	C39H79N2O6P	58.4	96.8	-1.3313	2.82933	0.000323393	0.000464335	-0.937202	0.522245	1.34933e+06	2.5837e+06	1.94061e+06	2.58858e+06	1.20248e+06	1.11092e+06	1.03115e+06	953131	873933	1.0938e+06	1.6048e+06	2.68072e+06	2.35327e+06	2.92287e+06	2.67778e+06	2.80954e+06	2.76094e+06	2.85971e+06
0.68_260.0528m/z	260.053	0.67825	pos	Glucosamine 6-phosphate	HMDB0001254	Organic oxygen compounds	Organooxygen compounds	Carbohydrates and carbohydrate conjugates	M+H	C6H14NO8P	39	0	-0.856393	2.80132	7.06376e-09	1.92414e-08	-41.6529	2.89227e-13	2.83646e-07	980705	2.83646e-07	2.83646e-07	2.83646e-07	2.83646e-07	2.83646e-07	2.83646e-07	2.83646e-07	2.83646e-07	1.21368e+06	758386	1.13389e+06	739762	1.17523e+06	785108	1.23621e+06	803377
0.68_366.1315n	405.095	0.67825	pos	3,4,5-trihydroxy-6-[4-(4-methyl-3-oxopent-1-en-1-yl)phenoxy]oxane-2-carboxylic acid	HMDB0132950	Organic oxygen compounds	Organooxygen compounds	Carbohydrates and carbohydrate conjugates	M+Na, M+K	C18H22O8	37	0	0.144265	2.80123	2.96765e-10	1.06417e-09	41.6056	3.34598e+12	949074	2.83646e-07	943941	1.02064e+06	800535	941107	639593	954749	1.09119e+06	1.20084e+06	2.83646e-07	2.83646e-07	2.83646e-07	2.83646e-07	2.83646e-07	2.83646e-07	2.83646e-07	2.83646e-07
9.58_540.3305m/z	540.33	9.57603	neg	LysoPC(16:0)	HMDB0010382	Lipids and lipid-like molecules	Glycerophospholipids	Glycerophosphocholines	M+FA-H	C24H50NO7P	58.2	92.3	-0.427246	2.79482	0.00315641	0.00409541	1.0044	2.00611	2.63688e+06	1.31442e+06	1.42863e+06	2.51703e+06	3.33253e+06	3.72199e+06	4.06303e+06	2.38429e+06	1.08231e+06	2.56527e+06	1.187e+06	1.36356e+06	1.24991e+06	1.48941e+06	1.21349e+06	1.34379e+06	1.23372e+06	1.43451e+06
16.62_717.5894m/z	717.589	16.6173	pos	PE-Cer(d14:1(4E)/24:0)	LMSP03020011	Lipids and lipid-like molecules	Sphingolipids	Phosphosphingolipids	M+H	C40H81N2O6P	38.7	0	-1.55907	2.79102	3.08102e-09	9.0081e-09	1.98148	3.94899	1.2788e+06	323828	1.05799e+06	1.2653e+06	1.51113e+06	1.4073e+06	1.45606e+06	1.36939e+06	1.01131e+06	1.15189e+06	125169	302629	382556	331159	389997	329904	384381	344831
3.54_524.3062m/z	524.306	3.5371	pos	(3b,9R)-5-Megastigmene-3,9-diol 9-[apiosyl-(1->6)-glucoside]	LMFA13010056	Lipids and lipid-like molecules	Fatty Acyls	Fatty acyl glycosides	M+NH4	C24H42O11	37.4	9.89	-0.680401	2.78808	3.29774e-15	4.88775e-14	-7.80579	0.00446912	4114.04	920549	1758.57	2462.69	13465.1	3559.84	3259.79	6517.94	1000.27	888.11	857517	1.00274e+06	880096	988727	836802	971277	845104	982123
9.32_595.2888m/z	595.289	9.32143	neg	PI(18:2(9Z,12Z)/0:0)	LMGP06050010	Lipids and lipid-like molecules	Glycerophospholipids	Glycerophosphoinositols	M-H	C27H49O12P	56.7	86.3	-0.138289	2.78672	6.53795e-18	3.06977e-16	-2.44732	0.183351	206172	1.12447e+06	203439	225553	212435	163666	229800	197832	172276	244378	1.09721e+06	1.12778e+06	1.14566e+06	1.19369e+06	1.0715e+06	1.10531e+06	1.11714e+06	1.13744e+06
11.97_358.3077n	359.315	11.9716	pos	MG(0:0/18:0/0:0)	62319	Lipids and lipid-like molecules	Glycerolipids	Monoradylglycerols	M+H, M+NH4, M+K	C21H42O4	54.7	79	-1.61418	2.77361	1.42822e-17	5.55398e-16	-8.05706	0.00375477	3433.58	914458	2400.22	2485.2	5152.57	3021.26	3574.07	3475.09	4494.18	2866.04	969498	938310	968200	873834	916128	842230	940890	866573
13.78_511.3965m/z	511.396	13.7755	pos	3-(L-Menthoxy)-2-methylpropane-1,2-diol	HMDB0032417	Lipids and lipid-like molecules	Prenol lipids	Monoterpenoids	2M+Na	C14H28O3	40.7	20.9	-0.873474	2.76726	1.19077e-12	7.96191e-12	-4.15219	0.0562426	54817.9	974668	67565.9	53071.9	50197.3	48359.4	46864.6	48612.1	67133.1	56738.6	1.02228e+06	973690	1.08874e+06	841926	1.05605e+06	811716	1.09567e+06	907277
6.23_312.2298n	295.226	6.23495	pos	10-oxo-13-hydroxy-11-octadecenoic acid	LMFA02000249	Lipids and lipid-like molecules	Fatty Acyls	Octadecanoids	M+H-H2O, M+H	C18H32O4	54.8	78	-0.951598	2.75332	2.47842e-16	5.64427e-15	-4.17403	0.0553977	52387.2	945656	48330.9	54849.1	46440.1	43414.2	63618.5	53772.8	50585.1	58087.2	904161	996325	897657	1.0123e+06	890908	996553	876749	990597
2.65_260.1369n	261.144	2.6498	pos	gamma-Glutamylisoleucine	HMDB0011170	Organic acids and derivatives	Carboxylic acids and derivatives	Amino acids, peptides, and analogues	M+H, M+Na	C11H20N2O5	55.3	81	-1.27524	2.75087	1.13349e-05	1.9046e-05	0.980925	1.97373	2.1141e+06	1.07112e+06	2.73118e+06	1.90556e+06	1.73935e+06	1.8134e+06	1.85725e+06	2.03497e+06	2.89452e+06	1.93658e+06	1.02492e+06	1.10524e+06	1.02325e+06	1.06743e+06	1.04947e+06	1.17752e+06	1.04464e+06	1.07649e+06
0.75_338.9885m/z	338.988	0.753283	neg	D-myo-Inositol 1,4-bisphosphate	410	Organic oxygen compounds	Organooxygen compounds	Alcohols and polyols	M-H	C6H14O12P2	49.4	53.9	-0.841361	2.72803	2.59321e-08	6.37359e-08	-2.91162	0.132897	139860	1.05239e+06	49298	73445	99276	318793	380936	68261.1	61975.1	66894.2	868684	1.15457e+06	898434	1.23296e+06	857132	1.27073e+06	878181	1.25846e+06
16.36_790.6050m/z	790.605	16.3612	pos	1-(10-methylhexadecanyl)-2-(8-[3]-ladderane-octanyl)-sn-glycerophosphocholine	LMGP01040093	Lipids and lipid-like molecules	Glycerophospholipids	Glycerophosphocholines	M+Na	C45H86NO6P	37.4	0	-4.52288	2.72486	1.50818e-05	2.50061e-05	1.69291	3.23309	1.46097e+06	451881	2.19504e+06	1.51416e+06	1.25456e+06	963293	962480	1.37878e+06	1.97458e+06	1.44489e+06	508010	411715	494794	443351	470115	387956	503516	395591
12.09_551.3946n	552.402	12.0908	pos	LysoPC(20:0/0:0)	HMDB0010390	Lipids and lipid-like molecules	Glycerophospholipids	Glycerophosphocholines	M+H, M+K, M+Na	C28H58NO7P	55.9	82.1	-0.895974	2.72482	0.03039	0.0356748	1.76981	3.41008	2.32535e+06	681905	466046	1.40411e+06	3.3491e+06	5.4083e+06	4.69021e+06	1.56117e+06	380741	1.34313e+06	484026	863704	494926	899118	488964	867373	486082	871043
1.82_260.1320n	521.271	1.82288	pos	N,N'-Diphenyl-p-phenylenediamine	70108	Unclassified	Unclassified	Unclassified	M+H, 2M+H	C18H16N2	39.6	6.55	2.69329	2.71716	1.79845e-13	1.51258e-12	-2.13078	0.228334	257565	1.12802e+06	279847	203115	298327	313779	235479	252924	282187	194859	1.06618e+06	1.1785e+06	1.01621e+06	1.19639e+06	1.08903e+06	1.23133e+06	1.05554e+06	1.19095e+06
1.07_162.0519n	161.045	1.07468	neg	3-hydroxy-3-methyl-Glutaric acid	3793	Unclassified	Unclassified	Unclassified	M-H, 2M-H	C6H10O5	55.7	86	-5.7783	2.71421	3.4323e-09	9.94342e-09	-1.10649	0.464424	791865	1.70505e+06	916656	883413	657976	502007	683225	864786	942042	884816	1.8196e+06	1.56506e+06	1.79631e+06	1.60176e+06	1.83375e+06	1.61399e+06	1.82089e+06	1.58903e+06
3.17_523.2396m/z	523.24	3.16807	pos	Bargustanine	87024	Organoheterocyclic compounds	Isoquinolines and derivatives	Benzylisoquinolines	M+H	C29H34N2O7	41.8	24.7	-8.26357	2.71195	5.79354e-16	1.14403e-14	-8.04492	0.0037865	3293.96	869923	1880.58	2039.67	5192.44	7926.97	3424.31	1567.61	1455.62	2864.46	835148	954050	801594	899786	815171	916004	813168	924460
0.68_361.2092m/z	361.209	0.67825	pos	Homoarecoline	HMDB0038321	Alkaloids and derivatives	Unclassified	Unclassified	2M+Na	C9H15NO2	39.4	0	-1.84369	2.71152	1.61448e-10	6.15127e-10	5.02328	32.5205	917180	28203.2	1.12633e+06	891447	884454	654674	769514	954398	1.06781e+06	988820	28088.2	30125.6	26795.8	34668.7	26712	30407.4	23713.3	25114.4
2.53_204.0896n	205.097	2.53143	pos	L-Tryptophan	33	Organoheterocyclic compounds	Indoles and derivatives	Indolyl carboxylic acids and derivatives	M+Na, 2M+K, M+K, M+H	C11H12N2O2	57	98.5	-1.17628	2.70294	0.000376434	0.000536843	0.513312	1.42732	3.69157e+06	2.58636e+06	4.39529e+06	4.09721e+06	3.2416e+06	2.63451e+06	3.0194e+06	3.82004e+06	4.29862e+06	4.02588e+06	2.44855e+06	2.69222e+06	2.36682e+06	2.71344e+06	2.47207e+06	2.8573e+06	2.40238e+06	2.73809e+06
5.25_202.1198n	201.113	5.24503	neg	Sebacic acid	HMDB0000792	Lipids and lipid-like molecules	Fatty Acyls	Fatty acids and conjugates	M-H2O-H, M-H	C10H18O4	51.5	63.1	-3.59584	2.7012	5.43025e-10	1.84297e-09	-1.91657	0.264883	324281	1.22424e+06	146153	473596	189487	317077	524263	298074	141420	504177	1.24057e+06	1.14569e+06	1.27918e+06	1.17246e+06	1.27714e+06	1.20092e+06	1.30579e+06	1.17218e+06
2.52_182.0571n	181.05	2.5179	neg	Hydroxyphenyllactic acid	34515	Phenylpropanoids and polyketides	Phenylpropanoic acids	Unclassified	M-H, 2M-H, M-H2O-H	C9H10O4	55.3	83.3	-4.22138	2.69648	1.27399e-08	3.29698e-08	5.61698	49.0771	904141	18422.9	800053	1.17788e+06	564101	974216	840114	879812	784748	1.2122e+06	18065.3	19219.4	18847	18752.2	19275.8	17559.3	19093.2	16570.9
3.86_480.2381n	959.468	3.85907	neg	11-Oxo-androsterone glucuronide	HMDB0010338	Lipids and lipid-like molecules	Steroids and steroid derivatives	Steroidal glycosides	M-H, 2M-H	C25H36O9	46.5	49.5	4.50412	2.69412	1.33355e-07	2.90212e-07	16.3094	81211.3	905163	11.1458	937600	1.21681e+06	677531	499120	688046	972343	1.01784e+06	1.23201e+06	0.54064	6.53299	2.83646e-07	2.83646e-07	45.7089	2.89686	23.5458	9.94095
9.70_590.3462m/z	590.346	9.6965	neg	PC(20:3(5Z,8Z,11Z)/0:0)	LMGP01050139	Lipids and lipid-like molecules	Glycerophospholipids	Glycerophosphocholines	M+FA-H	C28H52NO7P	58.3	92.5	-0.264232	2.69305	1.6228e-06	3.02897e-06	1.43564	2.70503	1.46114e+06	540157	1.43552e+06	1.8869e+06	1.23151e+06	1.00652e+06	1.3634e+06	1.55231e+06	1.24588e+06	1.96707e+06	522975	520706	550019	561183	537870	513657	566982	547862
0.68_165.0458n	204.009	0.67825	pos	Methionine sulfoxide	HMDB0002005	Organic acids and derivatives	Carboxylic acids and derivatives	Amino acids, peptides, and analogues	M+Na, M+K	C5H11NO3S	39.2	0.328	-1.27766	2.67708	7.46809e-15	9.8279e-14	-4.28973	0.0511283	45680.7	893453	64143.2	45454.9	34675.7	41838.3	32686.1	35361.4	66821.8	44464.6	902181	871290	782466	825380	881414	965794	927692	991407
6.79_329.2332m/z	329.233	6.78533	neg	9,10,18-TriHOME(12)	LMFA02000222	Lipids and lipid-like molecules	Fatty Acyls	Octadecanoids	M-H	C18H34O5	51.8	63.4	-0.554375	2.67141	6.87671e-14	6.56678e-13	-5.69258	0.0193358	16620.4	859566	10093.7	17603.9	15159.8	13776.5	36338.4	15225	11371.3	13394.6	777767	912236	788465	937223	779610	952897	788811	939518
2.62_360.0854m/z	360.085	2.61592	neg	S-Lactoylglutathione	HMDB0001066	Organic acids and derivatives	Carboxylic acids and derivatives	Amino acids, peptides, and analogues	M-H2O-H	C13H21N3O8S	43.5	30.6	-4.55976	2.65108	4.85875e-08	1.13492e-07	3.47019	11.0823	969146	87449.6	786320	779257	1.1073e+06	1.27268e+06	1.33953e+06	868180	801410	798504	114376	58246.1	119130	59535.8	121225	58832.3	109619	58633.7
0.72_218.0900n	219.097	0.7218	pos	5-L-Glutamyl-L-alanine	58376	Organic acids and derivatives	Carboxylic acids and derivatives	Amino acids, peptides, and analogues	M+H, M+K	C8H14N2O5	57.7	94	-1.24245	2.62792	1.84017e-08	4.63294e-08	-1.68532	0.310934	380296	1.22308e+06	495054	335859	284123	431567	372887	329632	451390	341859	1.05349e+06	1.4478e+06	1.03978e+06	1.34789e+06	1.02623e+06	1.41063e+06	1.04438e+06	1.41442e+06
8.92_315.2538m/z	315.254	8.92167	neg	15,16-dihydroxy-octadecanoic acid	LMFA02000174	Lipids and lipid-like molecules	Fatty Acyls	Octadecanoids	M-H	C18H36O4	51.4	61.5	-0.845176	2.62607	2.86978e-16	6.39762e-15	-5.03904	0.0304157	25687.3	844541	26749.3	24456.8	24905.9	26729.9	22268.6	26709.3	28346.1	25332.7	879622	779331	876768	820524	905800	785504	908145	800636
3.99_432.2126m/z	432.213	3.9907	pos	N-isopropylterephthalamic acid	HMDB0060608	Benzenoids	Benzene and substituted derivatives	Benzoic acids and derivatives	2M+NH4	C11H13NO3	42.9	24.9	-0.775992	2.62298	2.79021e-13	2.2191e-12	-7.90677	0.004167	3405.01	817137	5493.37	5392.13	1997.92	476.827	1222.85	3326.68	5376.17	3954.16	715906	921791	724508	876092	747527	916410	761244	873617
14.35_805.5607n	806.568	14.3477	pos	PC(18:2(9Z,12Z)/20:4(5Z,8Z,11Z,14Z))	HMDB0008147	Lipids and lipid-like molecules	Glycerophospholipids	Glycerophosphocholines	M+H, M+Na	C46H80NO8P	46.4	45.5	-1.77627	2.61527	6.59258e-05	0.000101864	1.81773	3.52526	1.29734e+06	368013	1.43471e+06	2.30829e+06	1.45082e+06	963406	1.02146e+06	1.14003e+06	786621	1.27338e+06	378323	331828	412355	336672	392947	366204	386943	338831
0.62_212.0673n	213.075	0.620183	pos	4-Hydroxymethyl-3-methoxyphenoxyacetic acid	44721	Unclassified	Unclassified	Unclassified	M+H, M+K, M+Na	C10H12O5	40.5	19.9	-5.69391	2.61372	5.00049e-06	8.75512e-06	1.33749	2.52711	1.52012e+06	601524	2.0615e+06	1.42908e+06	1.31919e+06	1.13358e+06	1.1832e+06	1.48254e+06	2.07843e+06	1.47343e+06	559089	614480	561659	605468	588809	641462	605451	635772
10.12_524.2978m/z	524.298	10.1187	pos	(22E)-26,26,26,27,27,27-hexafluoro-25-hydroxy-22,23-didehydrovitamin D3 / (22E)-26,26,26,27,27,27-hexafluoro-25-hydroxy-22,23-didehydrocholecalciferol	LMST03020081	Lipids and lipid-like molecules	Sterol Lipids	Secosteroids	M+NH4	C27H36F6O2	43.3	23.6	3.97609	2.61171	0.0125168	0.0153018	-0.182862	0.880954	1.06539e+07	1.20936e+07	1.18291e+07	1.22691e+07	9.22842e+06	8.70742e+06	1.00323e+07	1.0576e+07	1.01761e+07	1.24128e+07	1.21263e+07	1.17165e+07	1.23191e+07	1.18976e+07	1.23358e+07	1.21417e+07	1.25173e+07	1.16945e+07
0.94_284.0985m/z	284.098	0.941017	pos	Guanosine	HMDB0000133	Nucleosides, nucleotides, and analogues	Purine nucleosides	Unclassified	M+H	C10H13N5O5	38.8	0	-1.72343	2.59126	4.64484e-07	9.33878e-07	2.9229	7.58371	990842	130654	1.41314e+06	1.0055e+06	788203	618497	809364	990678	1.35607e+06	945291	168167	93141.2	173422	88520	162886	95506.4	175202	88388.1
16.07_742.5733m/z	742.573	16.0677	pos	PC(O-16:0/18:3(6Z,9Z,12Z))	LMGP01020041	Lipids and lipid-like molecules	Glycerophospholipids	Glycerophosphocholines	M+H	C42H80NO7P	54.7	78.6	-1.6833	2.58072	1.18017e-08	3.07512e-08	1.52621	2.88027	1.24561e+06	432461	982851	1.50488e+06	1.26925e+06	1.47059e+06	1.15762e+06	1.22316e+06	1.01185e+06	1.34465e+06	483147	400650	473392	424546	423079	413505	435788	405581
8.29_348.2893m/z	348.289	8.2875	pos	1alpha-hydroxy-23,24,25,26,27-pentanorvitamin D3 / 1alpha-hydroxy-23,24,25,26,27-pentanorcholecalciferol	LMST03020009	Lipids and lipid-like molecules	Sterol Lipids	Secosteroids	M+NH4	C22H34O2	55.2	80.3	-1.22795	2.58015	9.34442e-13	6.4191e-12	-8.21343	0.00336908	2703.77	802526	1430.03	2.83646e-07	3677.57	4768.34	7664.02	2073.93	1413.74	602.54	901837	709126	901841	727789	864502	705434	892053	717629
12.35_580.3983m/z	580.398	12.3455	neg	PC(P-20:0/0:0)	LMGP01070013	Lipids and lipid-like molecules	Glycerophospholipids	Glycerophosphocholines	M+FA-H	C28H58NO6P	57.6	89.1	-0.146713	2.55661	0.0489106	0.0561781	10.0626	1069.38	1.57205e+06	1470.05	101615	320401	1.51655e+06	5.33303e+06	4.25132e+06	639428	50896	363155	1220.84	1941.63	1656.77	2.83646e-07	3516.88	1696.85	2.83646e-07	1727.46
10.10_436.2830m/z	436.283	10.0969	neg	PE(P-16:0/0:0)	LMGP02070001	Lipids and lipid-like molecules	Glycerophospholipids	Glycerophosphoethanolamines	M-H	C21H44NO6P	52.9	72.6	-0.692184	2.55547	0.0052384	0.0066511	3.58235	11.9783	1.27664e+06	106579	247593	792343	1.78644e+06	2.9464e+06	2.41491e+06	963118	229464	832819	95395.9	94112.3	105903	91086.9	129701	112158	120740	103535
11.74_339.1997m/z	339.2	11.7425	neg	NORETHINDRONE ACETATE	44171	Unclassified	Unclassified	Unclassified	M-H	C22H28O3	42.9	31.2	9.16587	2.54108	1.71242e-10	6.48545e-10	0.770688	1.70608	1.86229e+06	1.09156e+06	2.09618e+06	1.86041e+06	1.83542e+06	1.81389e+06	1.72104e+06	1.8264e+06	1.80915e+06	1.93579e+06	1.1593e+06	997612	1.14361e+06	1.04574e+06	1.17692e+06	1.03039e+06	1.15648e+06	1.0224e+06
13.55_484.4123n	507.402	13.5458	pos	DG(8:0/18:0/0:0)	HMDB0092933	Lipids and lipid-like molecules	Glycerolipids	Diradylglycerols	M+H, M+Na, M+NH4	C29H56O5	39.3	2.29	-1.06759	2.52718	2.72666e-17	9.32557e-16	-11.1327	0.000445373	335.56	753437	1193.25	2.83646e-07	2.83646e-07	644.243	402.732	2.83646e-07	2.83646e-07	444.26	798119	815377	703106	750075	701734	763886	724863	770334
0.65_637.1295m/z	637.129	0.6492	pos	Chlordiazepoxide	HMDB0014618	Organoheterocyclic compounds	Benzodiazepines	1,4-benzodiazepines	2M+K	C16H14ClN3O	35.5	0	2.03891	2.52251	7.10165e-08	1.6146e-07	41.3538	2.81027e+12	797124	2.83646e-07	1.04252e+06	890367	666436	466385	526024	847644	1.0398e+06	897817	2.83646e-07	2.83646e-07	2.83646e-07	2.83646e-07	2.83646e-07	2.83646e-07	2.83646e-07	2.83646e-07
0.61_146.1056n	147.113	0.605667	pos	L-Lysine	25	Organic acids and derivatives	Carboxylic acids and derivatives	Amino acids, peptides, and analogues	M+H-H2O, M+H	C6H14N2O2	56.6	89.4	0.185271	2.52146	1.31839e-11	6.53559e-11	2.40574	5.29907	939522	177299	1.07251e+06	964553	827574	827917	819423	921260	1.09008e+06	992865	182304	168808	178201	171716	181991	175128	186445	173801
0.99_215.0191m/z	215.019	0.986983	neg	Gallic acid	HMDB0005807	Benzenoids	Benzene and substituted derivatives	Benzoic acids and derivatives	M+FA-H	C7H6O5	45.6	34	-3.42286	2.5132	2.81369e-10	1.01297e-09	-3.02852	0.122553	105467	860587	136590	77847.9	93571.4	81714.3	127282	96212.5	159718	70803.1	730743	914259	743624	1.00747e+06	741335	982074	745304	1.01989e+06
9.76_640.3465m/z	640.346	9.75543	neg	PS-PC	LMGP20010022	Lipids and lipid-like molecules	Glycerophospholipids	Oxidized glycerophospholipids	M+FA-H	C28H54NO10P	39.5	3.63	-0.451805	2.50714	0.000269317	0.00038987	2.25957	4.78847	1.17762e+06	245927	678634	869319	1.46755e+06	1.94642e+06	1.90868e+06	1.00389e+06	555156	991293	353012	151400	352787	147778	356803	127417	321861	156361
11.44_492.3462m/z	492.346	11.4416	neg	1-(2-methoxy-nonadecanyl)-sn-glycero-3-phosphoethanolamine	LMGP02060022	Lipids and lipid-like molecules	Glycerophospholipids	Glycerophosphoethanolamines	M-H2O-H	C25H54NO7P	54.9	78.2	0.474649	2.47394	5.69778e-05	8.86e-05	-2.08142	0.236282	260084	1.10074e+06	48659.9	183504	326465	675262	462281	172414	28393.9	183694	760324	1.36685e+06	778563	1.50463e+06	765938	1.39916e+06	771196	1.45924e+06
3.00_429.1971n	447.231	3.0036	pos	Abiraterone sulfate	HMDB0060584	Lipids and lipid-like molecules	Steroids and steroid derivatives	Sulfated steroids	M+NH4, M+Na	C24H31NO4S	35.1	0	-0.581084	2.47046	4.10836e-16	8.59456e-15	-4.52854	0.0433286	32585.4	752052	41391.1	37709.1	28638.5	31441.2	21129.1	31543.7	33669.4	35161	686450	783512	719700	798479	722471	816737	708474	780595
14.15_798.5286m/z	798.529	14.1494	neg	PC(14:0/20:4(8Z,11Z,14Z,17Z))	HMDB0007884	Unclassified	Unclassified	Unclassified	M+FA-H	C42H76NO8P	54.5	83.3	-0.577211	2.45575	0.000915126	0.00125493	2.62592	6.17279	1.10639e+06	179237	2.53912e+06	1.15126e+06	924084	518018	652161	1.06799e+06	941339	1.05716e+06	434162	127103	165829	132338	153845	148455	146144	126019
0.68_358.1845m/z	358.185	0.67825	pos	15-Deacetylneosolaniol	HMDB0036157	Lipids and lipid-like molecules	Prenol lipids	Sesquiterpenoids	M+NH4	C17H24O7	36.4	0	-4.48871	2.45019	4.47555e-10	1.546e-09	6.81929	112.93	733941	6499.07	936024	709110	690412	572302	548163	724509	852551	838455	12141.4	6700.71	9792.2	4153.38	4863.73	2.83646e-07	9138.86	5202.34
0.77_428.0363m/z	428.036	0.765333	pos	dGDP	HMDB0000960	Nucleosides, nucleotides, and analogues	Purine nucleotides	Purine deoxyribonucleotides	M+H	C10H15N5O10P2	38.2	0	-0.872317	2.44851	1.00121e-07	2.22179e-07	1.75721	3.38044	1.07139e+06	316937	1.3721e+06	1.05036e+06	1.08819e+06	844096	808528	1.05242e+06	1.33953e+06	1.01587e+06	380027	251868	355218	251218	404182	247522	388282	257178
9.19_376.3206m/z	376.321	9.19237	pos	Hyrtial	LMPR0105060003	Lipids and lipid-like molecules	Prenol lipids	Isoprenoids	M+NH4	C24H38O2	49.7	55.4	-1.04748	2.43543	7.20667e-23	8.06129e-20	-7.30333	0.0063311	4455.6	703764	2.83646e-07	993.016	4188.16	13361.7	13962.7	2171.96	238.402	728.84	702353	701596	696213	718851	715744	673664	710060	711633
12.22_346.3078n	364.342	12.2247	pos	1-O-(2-methoxy-hexadecyl)-sn-glycerol	LMGL01020037	Lipids and lipid-like molecules	Glycerolipids	Monoradylglycerols	M+NH4, M+K, M+Na, M+H	C20H42O4	54.6	80.8	-1.56183	2.42904	1.07867e-12	7.28152e-12	-3.67352	0.0783721	60324.6	769720	83134.8	59302.1	56164.9	51444.3	48486	55407.6	61133.6	67523.7	871911	683504	833707	683362	813467	705142	865641	701030
3.77_273.2170m/z	273.217	3.77415	pos	N(6)-(Octanoyl)lysine	HMDB0011684	Organic acids and derivatives	Carboxylic acids and derivatives	Amino acids, peptides, and analogues	M+H	C14H28N2O3	53.4	70.9	-0.988422	2.42021	6.07036e-16	1.18515e-14	-5.25811	0.0261307	18681.1	714910	11491.2	22530.3	16798.4	22365.5	24962.5	16643.8	12259	22398.2	762913	658226	766291	657746	767273	696169	732620	678040
16.66_567.4590m/z	567.459	16.663	pos	Anhydrorhodovibrin	41390	Unclassified	Unclassified	Unclassified	M+H	C41H58O	36.7	0.007	5.13831	2.41808	1.46218e-11	7.18285e-11	-41.182	4.00862e-13	2.83646e-07	707590	2.83646e-07	2.83646e-07	2.83646e-07	2.83646e-07	2.83646e-07	2.83646e-07	2.83646e-07	2.83646e-07	853357	594681	800335	624272	763540	606001	781216	637321
4.02_460.2417m/z	460.242	4.02395	pos	PE(15:1(9Z)/0:0)	LMGP02050015	Lipids and lipid-like molecules	Glycerophospholipids	Glycerophosphoethanolamines	M+Na	C20H40NO7P	36.9	2.16	-4.1202	2.40659	1.55987e-10	5.96233e-10	3.68256	12.8399	765680	59632.8	930044	663225	777690	642724	656167	795977	951970	707646	56635.3	60425.9	58975.3	55692	61680.9	67105.2	57707.8	58840.5
6.59_286.2141n	269.211	6.59123	pos	16-Hydroxy-10-oxohexadecanoic acid	HMDB0041287	Lipids and lipid-like molecules	Fatty Acyls	Fatty acids and conjugates	M+H-H2O, M+Na, M+H	C16H30O4	53.9	73.7	-1.15129	2.40116	1.35739e-13	1.1835e-12	-3.25832	0.104508	79525.4	760950	87091.8	82415.3	62697.5	68547	83488.2	75086.4	91954.7	84922.1	700605	824148	685547	809987	709577	841492	692048	824197
15.97_512.4435n	530.477	15.9742	pos	DG(8:0/0:0/20:0)	HMDB0092942	Lipids and lipid-like molecules	Glycerolipids	Diradylglycerols	M+H-H2O, M+H, M+NH4, M+K	C31H60O5	38.6	0	-1.13953	2.38418	8.99788e-11	3.63046e-10	-13.7246	7.38709e-05	51.1928	693004	2.83646e-07	409.543	2.83646e-07	2.83646e-07	2.83646e-07	2.83646e-07	2.83646e-07	2.83646e-07	784211	610806	815630	592105	809862	592783	785543	553096
9.95_486.2988m/z	486.299	9.94693	neg	LysoPE(20:2(11Z,14Z)/0:0)	HMDB0011513	Lipids and lipid-like molecules	Glycerophospholipids	Glycerophosphoethanolamines	M-H2O-H	C25H48NO7P	55.1	81.3	-0.465461	2.38293	0.00677915	0.00850907	1.66568	3.17263	1.5123e+06	476670	456988	1.22167e+06	2.08489e+06	2.35557e+06	3.01892e+06	1.28235e+06	388937	1.28907e+06	365148	558841	384659	618072	360072	555482	368122	602966
12.49_411.3132n	412.32	12.4877	pos	benzethonium	4033	Unclassified	Unclassified	Unclassified	M+H, M+Na	C27H41NO2	39	0.881	-1.37577	2.34291	6.50321e-10	2.16956e-09	-6.27522	0.0129114	8832.4	684080	25907.3	4132.93	10551.8	4178.39	1362	7486.24	11868.8	5171.73	854906	540744	783656	574466	782384	571672	790552	574261
13.63_734.4761m/z	734.476	13.6299	neg	PE(18:3(6Z,9Z,12Z)/18:3(6Z,9Z,12Z))	LMGP02010693	Lipids and lipid-like molecules	Glycerophospholipids	Glycerophosphoethanolamines	M-H	C41H70NO8P	53.6	78.2	-0.671909	2.33883	8.65471e-06	1.47471e-05	2.69647	6.48214	849995	131129	879683	1.221e+06	919592	392801	479279	1.01894e+06	737148	1.15152e+06	175422	112601	142284	120730	138816	108356	151937	98884.7
11.53_495.3320n	496.339	11.5264	pos	PE(19:0/0:0)	LMGP02050028	Lipids and lipid-like molecules	Glycerophospholipids	Glycerophosphoethanolamines	M+H, M+Na, M+H-H2O	C24H50NO7P	55.6	80.7	-1.03957	2.33618	0.00425721	0.00544528	3.53492	11.5909	1.04942e+06	90538.7	201641	714108	1.48032e+06	2.35479e+06	1.93262e+06	808013	165671	738235	91937.4	94074.5	91030.3	93846.3	85726.2	90099.5	84800	92795.6
6.98_369.3471m/z	369.347	6.97923	pos	Anandamide (20:2, n-6)	LMFA08040002	Lipids and lipid-like molecules	Fatty Acyls	Fatty amides	M+NH4	C22H41NO2	54.1	75.8	-1.21249	2.33481	1.40186e-21	5.78764e-19	-7.06948	0.00744515	4828.55	648551	7726.79	5505.47	2959.25	3922.77	1585.92	6429.28	4722.25	5776.72	657016	621668	664275	638660	647425	636820	677828	644713
10.68_335.2576m/z	335.258	10.6804	pos	Lycopersiconol	HMDB0029583	Lipids and lipid-like molecules	Steroids and steroid derivatives	Pregnane steroids	M+H	C21H34O3	53.4	72.5	-1.43738	2.32849	1.59374e-09	4.94237e-09	5.42611	42.9953	666454	15500.6	604027	853660	669548	503600	667685	655512	517358	860244	15843.9	17101.1	9220.3	18358.2	16041	16393.2	14020.2	17027.4
10.56_386.3391n	387.346	10.565	pos	MG(0:0/20:0/0:0)	62326	Lipids and lipid-like molecules	Endocannabinoids	Unclassified	M+H, M+Na, M+NH4	C23H46O4	51.8	64.6	-1.38215	2.32808	5.46606e-09	1.52408e-08	-9.29467	0.0015923	1048.27	658339	1244.1	1318.97	1838.76	114.612	57.9177	1307.12	1069.06	1435.64	526573	757288	534145	816092	511027	768564	514357	838668
0.72_118.0864m/z	118.086	0.7218	pos	Betaine	HMDB0000043	Organic acids and derivatives	Carboxylic acids and derivatives	Amino acids, peptides, and analogues	M+H	C5H11NO2	39.5	0	0.994971	2.31941	0.000281795	0.000407035	0.779888	1.717	1.91274e+06	1.114e+06	2.56865e+06	2.06341e+06	1.45321e+06	1.30575e+06	1.48146e+06	1.88399e+06	2.45097e+06	2.09448e+06	1.1809e+06	1.09578e+06	1.08853e+06	1.12406e+06	1.13988e+06	1.10633e+06	1.09211e+06	1.08442e+06
6.05_296.2348n	279.232	6.05355	pos	Avenoleic acid	HMDB0029978	Lipids and lipid-like molecules	Fatty Acyls	Lineolic acids and derivatives	M+H-H2O, M+H	C18H32O3	55.4	82	-1.11122	2.3111	1.14493e-17	4.6689e-16	-2.331	0.198746	156426	787064	172987	160203	142957	103590	132714	167850	199662	171441	788964	776487	793392	759711	778461	806709	798023	794763
2.62_146.0598m/z	146.06	2.62057	pos	4-formyl Indole	96392	Unclassified	Unclassified	Unclassified	M+H	C9H7NO	47.8	43.7	-1.5983	2.29072	2.0594e-14	2.32828e-13	-3.23994	0.105847	73334.4	692831	87248.5	81497.1	64189.3	53151.3	58908.8	77221.8	86495.2	77963.3	631702	747879	656649	736353	643694	751316	639948	735109
13.22_470.3965n	493.386	13.2161	pos	DG(8:0/0:0/17:0)	HMDB0092928	Lipids and lipid-like molecules	Glycerolipids	Diradylglycerols	M+Na, M+K, M+NH4, M+H, M+H-H2O	C28H54O5	40.6	10.9	-1.42888	2.2819	1.29523e-14	1.57784e-13	-10.4275	0.000726144	449.032	618379	2.83646e-07	1907.8	602.907	485.352	2.83646e-07	596.196	2.83646e-07	2.83646e-07	546311	696408	689548	565854	627264	589069	617221	615353
15.42_482.4329n	483.44	15.4213	pos	Triacontanedioic acid	35993	Unclassified	Unclassified	Unclassified	M+H, M+Na	C30H58O4	40.5	7.69	-1.19779	2.27986	1.87092e-11	8.93905e-11	-40.9945	4.56475e-13	2.83646e-07	621384	2.83646e-07	2.83646e-07	2.83646e-07	2.83646e-07	2.83646e-07	2.83646e-07	2.83646e-07	2.83646e-07	403754	683816	621626	649161	610748	657374	676791	667798
2.76_439.1010m/z	439.101	2.76028	pos	Riboflavin cyclic-4',5'-phosphate	HMDB0059614	Organoheterocyclic compounds	Pteridines and derivatives	Alloxazines and isoalloxazines	M+H	C17H19N4O8P	52.7	67.6	-0.745508	2.26443	4.00303e-09	1.14486e-08	3.59954	12.1219	687405	56707.8	844416	700889	659712	481107	505649	707144	865343	734982	60638.3	62405.2	51867.4	59676.7	52877.7	54983.7	52918	58295.8
1.48_246.1213n	247.129	1.4795	pos	gamma-Glutamylvaline	HMDB0011172	Organic acids and derivatives	Carboxylic acids and derivatives	Amino acids, peptides, and analogues	M+H, M+Na, M+K, M+H-H2O	C10H18N2O5	56.8	86.6	-1.0423	2.26266	0.00402546	0.00516205	0.548267	1.46233	2.92683e+06	2.00149e+06	4.05493e+06	2.63159e+06	2.20172e+06	2.4684e+06	2.49287e+06	2.76871e+06	4.1418e+06	2.65462e+06	1.84905e+06	2.16249e+06	1.82037e+06	2.09687e+06	1.84533e+06	2.20898e+06	1.8619e+06	2.1669e+06
3.08_518.7613m/z	518.761	3.08377	pos	Trimetaphosphoric acid	HMDB0059921	Homogeneous non-metal compounds	Non-metal oxoanionic compounds	Non-metal pyrophosphates	2M+K	H3O9P3	40.4	17	0.23209	2.26216	1.52561e-14	1.80305e-13	-5.70841	0.0191248	11779.3	615920	10916.8	11950.1	8147.54	12597.4	17710.5	9726.49	8951.24	14234.5	587638	696184	578125	660333	566536	644295	547273	646974
0.93_347.0396m/z	347.04	0.92895	neg	Inosine 5'-monophosphate (IMP)	3490	Unclassified	Unclassified	Unclassified	M-H	C10H13N4O8P	49.3	54.2	-0.521691	2.24384	9.87605e-07	1.89604e-06	2.23964	4.72281	828365	175397	1.04363e+06	937746	769396	504300	495587	897606	1.04567e+06	932975	134296	219560	132688	221264	136466	214855	143542	200501
8.74_579.3050m/z	579.305	8.74383	neg	Diisopentyl thiomalate	HMDB0032223	Lipids and lipid-like molecules	Fatty Acyls	Fatty acid esters	2M-H	C14H26O4S	36.8	0	3.37704	2.24314	2.01164e-12	1.25668e-11	0.910243	1.87936	1.27561e+06	678747	1.33781e+06	1.30951e+06	1.20405e+06	1.18608e+06	1.22073e+06	1.36558e+06	1.24005e+06	1.34109e+06	713316	656005	675102	664099	681599	672891	716201	650765
3.87_531.2809m/z	531.281	3.87295	pos	Cinncassiol D2 glucoside	HMDB0034679	Lipids and lipid-like molecules	Prenol lipids	Terpene glycosides	M+H	C26H42O11	35.6	0	1.74261	2.2402	4.06593e-12	2.31559e-11	4.69245	25.8564	621526	24037.6	705338	700201	572558	512219	514533	643182	648453	675722	20329	30481.2	18926.6	26362.4	21675.6	28256.8	17614.1	28655.2
10.84_525.3063n	526.314	10.8389	pos	1-Stearoylglycerophosphoserine	HMDB0061698	Lipids and lipid-like molecules	Glycerophospholipids	Glycerophosphoserines	M+H-H2O, M+H, M+K, M+Na	C24H48NO9P	56	82.6	-0.735923	2.23307	0.0393875	0.0457177	1.25691	2.38984	1.95927e+06	819833	335493	1.45203e+06	3.00855e+06	3.58929e+06	3.99259e+06	1.55166e+06	304322	1.4402e+06	681850	947221	716328	954911	691484	937241	692065	937563
14.41_737.5344n	738.542	14.4084	pos	PC(P-16:0/18:4(6Z,9Z,12Z,15Z))	HMDB0011214	Unclassified	Unclassified	Unclassified	M+H, M+Na	C42H76NO7P	43.6	26.7	-2.04589	2.23124	0.00479178	0.00610604	5.81242	56.1968	843345	15007	833525	2.52933e+06	663658	510343	403597	594984	410915	800402	13165.2	9589.09	16360	13865.3	20478.2	12999.6	19666.7	13931.7
1.09_145.0494m/z	145.049	1.08678	pos	2E-methyl-glutaconic acid	74932	Unclassified	Unclassified	Unclassified	M+H	C6H8O4	50.3	54.6	-0.936571	2.21076	6.6138e-07	1.29805e-06	0.670632	1.59177	1.69873e+06	1.06719e+06	1.77105e+06	1.58001e+06	1.48047e+06	1.60101e+06	1.60887e+06	1.73433e+06	2.05529e+06	1.75879e+06	1.21685e+06	1.02373e+06	1.1963e+06	986090	1.15415e+06	976301	1.08454e+06	899597
0.59_112.0871m/z	112.087	0.591167	pos	Histamine	68	Organic nitrogen compounds	Organonitrogen compounds	Amines	M+H	C5H9N3	57.3	94	1.75608	2.20668	5.68018e-06	9.88417e-06	1.08863	2.12671	1.205e+06	566601	943551	1.22051e+06	1.20985e+06	1.27035e+06	1.7229e+06	1.10059e+06	947167	1.22507e+06	644739	492015	610272	489639	643338	505022	643426	504359
4.83_220.1572n	238.191	4.82982	pos	Prilocaine	HMDB0014888	Organic acids and derivatives	Carboxylic acids and derivatives	Amino acids, peptides, and analogues	M+NH4, 2M+K	C13H20N2O	37.2	0	-1.44917	2.20628	1.28799e-24	6.12309e-21	-8.49538	0.002771	1593.9	575206	2268.17	1792.76	1306.04	276.283	932.121	1754.16	2538.47	1883.18	579230	574260	569097	567261	567636	596022	577368	570774
3.57_729.3918m/z	729.392	3.56802	neg	5-O-Desmethyldonepezil	HMDB0013958	Organoheterocyclic compounds	Piperidines	Benzylpiperidines	2M-H	C23H27NO3	38.9	5.58	1.28348	2.20405	1.36443e-09	4.2787e-09	3.3039	9.87581	659435	66772.8	761408	719528	556802	493033	504623	752890	777475	709722	67665	66424.5	67624.5	62853.9	73161.3	66326.7	58707.6	71418.7
10.42_644.3188m/z	644.319	10.4158	pos	S-(PGA1)-glutathione	HMDB0013061	Organic acids and derivatives	Carboxylic acids and derivatives	Amino acids, peptides, and analogues	M+H	C30H49N3O10S	48.6	53.7	-3.65743	2.19482	3.24874e-06	5.82757e-06	-40.9932	4.56898e-13	2.83646e-07	620808	2.83646e-07	2.83646e-07	2.83646e-07	2.83646e-07	2.83646e-07	2.83646e-07	2.83646e-07	2.83646e-07	395202	843574	410597	863793	398358	838451	394911	821580
1.84_401.0787m/z	401.079	1.84228	neg	4-Phosphopantothenoylcysteine	HMDB0001117	Organic acids and derivatives	Peptidomimetics	Hybrid peptides	M-H	C12H23N2O9PS	50.2	59.1	-0.568126	2.18624	5.49387e-09	1.53072e-08	6.76086	108.448	594157	5478.71	745486	608449	413343	651556	403029	543305	748367	639719	4676.29	6617.68	4164.27	6318.14	3809.28	4445.74	6545.28	7252.97
11.40_571.5556m/z	571.556	11.3997	pos	1-Nonadecene	LMFA11000322	Lipids and lipid-like molecules	Fatty Acyls	Hydrocarbons	2M+K	C19H38	35.6	0.84	-4.32982	2.1744	6.18623e-20	7.7393e-18	-12.6532	0.000155239	86.7524	558831	2.83646e-07	2.83646e-07	2.83646e-07	2.83646e-07	2.83646e-07	2.83646e-07	694.019	2.83646e-07	599653	546570	561440	548969	566203	538158	568711	540948
6.05_329.2332m/z	329.233	6.0548	neg	9,10,18-TriHOME(12Z)	LMFA02000223	Lipids and lipid-like molecules	Fatty Acyls	Octadecanoids	M-H	C18H34O5	51.6	63.7	-0.503493	2.17385	9.41953e-16	1.70592e-14	-4.5606	0.0423763	24655.5	581823	21136	26729	22246.6	22287.8	26798.9	27957.2	17731.9	32356.7	542339	612350	535236	614085	549625	620666	553850	626434
2.63_423.0811m/z	423.081	2.63178	neg	N-phosphocreatinate(2-)	HMDB0062567	Unclassified	Unclassified	Unclassified	2M-H	C4H11N3O5P+	40.2	13.3	2.65237	2.16302	5.11425e-08	1.18862e-07	3.91878	15.1241	628408	41550	492396	515015	715200	809779	894371	584293	489239	526973	47621.8	28899.2	51226.3	33718.3	55901.1	28388.2	53752.7	32892.8
13.90_419.3150m/z	419.315	13.8973	pos	Diisononyl phthalate	70706	Unclassified	Unclassified	Unclassified	M+H	C26H42O4	44.7	30.7	-1.40376	2.14981	0.0273036	0.0322027	0.495541	1.40985	3.2605e+06	2.31266e+06	5.5504e+06	3.34986e+06	2.69387e+06	2.53222e+06	2.72762e+06	2.83601e+06	3.39552e+06	2.99853e+06	3.48888e+06	2.22809e+06	2.23362e+06	2.12745e+06	2.20799e+06	2.03985e+06	2.17568e+06	1.99974e+06
13.11_484.4123n	507.402	13.1089	pos	DG(13:0/13:0/0:0)	HMDB0093163	Lipids and lipid-like molecules	Glycerolipids	Diradylglycerols	M+Na, M+K, M+NH4, M+H	C29H56O5	39.1	0.133	-0.885699	2.1426	2.74528e-10	9.91346e-10	-10.448	0.000715892	395.824	552910	2.83646e-07	2.83646e-07	2.83646e-07	1556.41	914.931	629.227	2.83646e-07	66.021	372788	737853	541680	579576	519299	547401	548189	576493
8.37_299.2821n	300.289	8.36812	pos	Sphingosine	392	Organic nitrogen compounds	Organonitrogen compounds	Amines	M+H-H2O, M+H	C18H37NO2	50.7	57.8	-0.944812	2.14014	1.15738e-11	5.83633e-11	8.3317	322.174	546776	1697.15	661443	586412	512536	406985	502177	564409	529978	610272	868.586	2214.92	1253.68	2022.58	1447.1	1921.72	1306.51	2542.07
12.58_437.3289n	438.336	12.5754	pos	(+/-)N-(1-methyl-2-hydroxy-2-phenyl-ethyl) arachidonyl amine	LMFA08020030	Lipids and lipid-like molecules	Fatty Acyls	Fatty amides	M+H, M+Na	C29H43NO2	39.3	2.62	-1.18977	2.13373	2.74567e-14	2.99525e-13	-8.79481	0.00225163	1226	544494	8071.62	2.83646e-07	708.811	2.83646e-07	2.83646e-07	2.83646e-07	1027.57	2.83646e-07	612456	499549	588592	507576	566441	473421	581985	525931
15.44_729.5893m/z	729.589	15.4363	pos	SM(d18:1/18:1(9Z))	HMDB0012101	Lipids and lipid-like molecules	Sphingolipids	Phosphosphingolipids	M+H	C41H81N2O6P	49.5	64	-1.67161	2.13352	9.50968e-09	2.52247e-08	-1.40591	0.37738	342071	906436	500097	493817	336243	268925	292616	287391	279857	277622	720575	964723	908358	971811	848424	919447	904096	1.01406e+06
16.38_776.5440m/z	776.544	16.3754	neg	PE(20:1(11Z)/15:0)	LMGP02010845	Lipids and lipid-like molecules	Glycerophospholipids	Glycerophosphoethanolamines	M+FA-H	C40H78NO8P	37.3	0	-1.02271	2.13163	0.000280555	0.000405457	1.48815	2.8053	1.04246e+06	371605	1.79922e+06	1.08702e+06	822992	579916	625514	1.06271e+06	1.29872e+06	1.06363e+06	432971	308816	392549	369852	397274	337896	416760	316725
0.94_213.1230m/z	213.123	0.941017	pos	Metyrosine	HMDB0014903	Phenylpropanoids and polyketides	Phenylpropanoic acids	Unclassified	M+NH4	C10H13NO3	39.1	0	-1.6634	2.12773	1.50946e-13	1.29531e-12	2.22067	4.66111	679163	145709	637812	752133	679638	615903	693972	648243	652271	753335	165420	130135	155624	128024	164358	126588	171633	123888
4.26_413.2212m/z	413.221	4.26207	neg	Propantheline	HMDB0014920	Organoheterocyclic compounds	Benzopyrans	1-benzopyrans	M+FA-H	C23H30NO3+	39.9	8.67	1.26076	2.12432	3.72475e-22	2.52964e-19	-40.7692	5.33654e-13	2.83646e-07	531517	2.83646e-07	2.83646e-07	2.83646e-07	2.83646e-07	2.83646e-07	2.83646e-07	2.83646e-07	2.83646e-07	510321	530304	537971	535442	517127	549754	527030	544187
4.28_432.2125m/z	432.213	4.2787	pos	Acidissiminol epoxide	HMDB0040793	Benzenoids	Benzene and substituted derivatives	Benzoic acids and derivatives	M+Na	C25H31NO4	37.5	0.151	-4.89316	2.12388	5.59258e-10	1.89299e-09	-8.52822	0.00270863	1471.3	543191	1088.11	2324.57	773.482	1049.21	304.801	1151.12	2763.04	2316.09	434256	661304	436792	627065	442068	640646	480844	622556
10.55_572.3919n	590.426	10.5479	pos	IC202A	LMFA08020182	Lipids and lipid-like molecules	Fatty Acyls	Fatty amides	M+H, M+NH4	C27H52N6O7	38.8	9.7	3.82136	2.12	0.000197836	0.00029017	0.471897	1.38693	2.36057e+06	1.70201e+06	2.92891e+06	2.33922e+06	2.11493e+06	2.01606e+06	2.01011e+06	2.18459e+06	2.86925e+06	2.4215e+06	1.81292e+06	1.63202e+06	1.75129e+06	1.6541e+06	1.79755e+06	1.64142e+06	1.75982e+06	1.56696e+06
14.23_838.6054m/z	838.605	14.2268	pos	PC(20:0/P-18:1(9Z))	HMDB0008294	Lipids and lipid-like molecules	Glycerophospholipids	Glycerophosphocholines	M+K	C46H90NO7P	38.3	0	-4.08797	2.11669	2.82332e-06	5.1083e-06	2.37837	5.19948	717498	137994	1.15724e+06	785257	702937	464823	475125	738221	643639	772746	107096	142002	169566	126479	168058	132351	141430	116973
1.09_287.1534n	288.161	1.08678	pos	Ritodrine	2353	Benzenoids	Benzene and substituted derivatives	Phenethylamines	M+H, 2M+H	C17H21NO3	39.2	10.6	4.30708	2.10768	1.43165e-13	1.23913e-12	-13.6042	8.03037e-05	42.1606	525015	2.83646e-07	2.83646e-07	2.83646e-07	2.83646e-07	337.285	2.83646e-07	2.83646e-07	2.83646e-07	475455	567558	466359	556484	469446	591519	491759	581540
10.86_524.2991m/z	524.299	10.8576	neg	PS(18:0/0:0)	LMGP03050006	Lipids and lipid-like molecules	Glycerophospholipids	Glycerophosphoserines	M-H	C24H48NO9P	56.9	87.2	-0.566858	2.09898	0.0331881	0.0387775	1.36066	2.56802	1.5998e+06	622970	251770	1.1695e+06	2.52644e+06	2.88635e+06	3.26821e+06	1.30823e+06	198156	1.18972e+06	537513	701405	553354	751429	526495	673199	540645	699718
0.75_215.0191m/z	215.019	0.753283	neg	2,4,6-Trihydroxybenzoic acid	HMDB0029649	Benzenoids	Benzene and substituted derivatives	Benzoic acids and derivatives	M+FA-H	C7H6O5	45.3	32.8	-3.41841	2.0954	4.03464e-11	1.78046e-10	-3.20016	0.108807	63763.6	586025	96151.8	29238.6	69733.9	42572	78176.9	49924.3	98176.7	46134.7	506224	635101	515945	670242	505701	671380	531649	651957
4.28_386.1473n	387.155	4.2787	pos	Mesoridazine	85036	Organoheterocyclic compounds	Benzothiazines	Phenothiazines	M+H, M+K, M+Na	C21H26N2OS2	36.8	1.88	-3.55964	2.08517	2.55565e-09	7.61013e-09	-10.7047	0.000599179	314.983	525692	340.746	705.692	2.83646e-07	1.5907	9.29444	444.975	2.83646e-07	1017.57	420464	645267	428371	614742	410480	645991	427235	612985
0.66_480.0906m/z	480.091	0.663733	pos	6-[(6-carboxy-3,4,5-trihydroxyoxan-2-yl)oxy]-2-(3,4-dihydroxyphenyl)-3,5,7-trihydroxy-1λ⁴-chromen-1-ylium	HMDB0130409	Unclassified	Unclassified	Unclassified	M+H	C21H19O13+	36.9	0	1.55074	2.08361	8.57464e-07	1.65943e-06	4.37799	20.7924	589133	28334	927613	588475	435682	399469	380708	600592	779276	601251	30758.3	29700.2	31630.6	32409.7	28163.5	25671.2	22075.3	26263.2
8.55_311.2226m/z	311.223	8.54935	neg	16-heptadecynoic acid	LMFA01030487	Lipids and lipid-like molecules	Fatty Acyls	Fatty Acids and Conjugates	M+FA-H	C17H30O2	49.5	50.5	-0.666115	2.07612	7.54387e-10	2.48191e-09	-6.3284	0.0124441	6526.25	524445	3700.12	5047.1	7731.68	2.83646e-07	8561.52	7627.21	13040.1	6502.26	419488	602471	443905	629966	423290	620829	437008	618607
7.30_267.1600m/z	267.16	7.29793	neg	Rishitin	HMDB0035593	Organooxygen compounds	Alcohols and polyols	Polyols	M+FA-H	C14H22O2	56.6	85.2	-0.816391	2.07573	3.51228e-19	3.04983e-17	-5.71345	0.0190581	9856.84	517199	12460.6	8384.11	9425.41	6673.83	6440.78	11423.7	12922.3	11124	485055	527752	514209	549036	504486	532347	499466	525239
0.67_325.1250m/z	325.125	0.666217	neg	L-2-Amino-5-(methylthio)pentanoic acid	HMDB0030406	Organic acids and derivatives	Carboxylic acids and derivatives	Amino acids, peptides, and analogues	2M-H	C6H13NO2S	38.5	1.96	-3.37424	2.07404	1.35605e-10	5.25399e-10	3.22733	9.36536	580604	61994.8	669703	541246	631550	449581	469912	601948	644654	636235	74270.2	30611.1	89198.9	36934.5	68595.1	39488.8	110958	45902.5
1.53_279.1006m/z	279.101	1.52572	pos	gamma-Glutamylmethionine	HMDB0034367	Organic acids and derivatives	Carboxylic acids and derivatives	Amino acids, peptides, and analogues	M+H	C10H18N2O5S	52.3	66.9	-1.09198	2.07217	1.68723e-06	3.14429e-06	0.905156	1.87275	1.22822e+06	655840	1.49985e+06	1.12599e+06	1.01189e+06	1.16833e+06	1.222e+06	1.15002e+06	1.52826e+06	1.11945e+06	587336	736239	559777	715354	578507	759803	571718	737987
7.06_265.1443m/z	265.144	7.06413	neg	13-Tetradecene-1,3-diyne-6,7-diol	HMDB0039539	Lipids and lipid-like molecules	Fatty Acyls	Fatty alcohols	M+FA-H	C14H20O2	54.6	75.8	-1.07143	2.07027	1.91582e-16	4.56532e-15	-7.49427	0.00554624	2837.06	511528	6200.73	1731.76	1825.32	2.83646e-07	651.097	3500.26	6520.7	2266.58	530953	485260	520593	485317	547695	493216	558552	470636
2.43_482.2430n	483.25	2.43353	pos	PA(22:6(4Z,7Z,10Z,13Z,16Z,19Z)/0:0)	82338	Unclassified	Unclassified	Unclassified	M+H, 2M+H	C25H39O7P	37.5	0.012	-0.751971	2.06442	4.70184e-12	2.6233e-11	-4.29235	0.0510357	27197.7	532916	27275.4	26850.8	22036.7	31109	25770	24985.1	29083.7	30471.2	474217	602354	460825	583394	464020	598664	483117	596738
2.99_265.1544m/z	265.154	2.98753	pos	Phenylalanyl-Valine	85906	Organic acids and derivatives	Carboxylic acids and derivatives	Amino acids, peptides, and analogues	M+H	C14H20N2O3	49.6	52	-0.846509	2.06236	1.49411e-14	1.77353e-13	-7.93996	0.00407226	2052.06	503912	1754.05	3021.26	1519.15	973.19	1700.12	1732.09	2842.49	2874.12	467326	547435	462205	534672	473167	554893	451596	540004
10.68_260.2138n	261.221	10.6804	pos	6-[5]-ladderane-1-hexanol	LMFA05000063	Lipids and lipid-like molecules	Fatty Acyls	Fatty alcohols	M+H-H2O, M+H	C18H28O	52	64.2	-1.00028	2.06021	2.85426e-09	8.42152e-09	5.95092	61.8594	519547	8398.84	463524	680854	521633	390712	494382	520063	406435	678776	6333.84	9561.82	6573.84	10906.2	6974.76	9166.71	7954.26	9719.26
1.01_252.0855n	505.178	1.01358	pos	Deoxyinosine	3383	Nucleosides, nucleotides, and analogues	Purine nucleosides	Purine 2'-deoxyribonucleosides	M+H, 2M+H, 2M+K, M+Na, M+K	C10H12N4O4	56	83.8	-1.4078	2.05669	5.95594e-12	3.23503e-11	-2.16246	0.223375	145210	650075	220678	162677	84311.2	59324.2	105263	140096	215359	173973	634400	673375	607547	679418	626524	690756	608803	679781
15.97_535.4328m/z	535.433	15.9742	pos	DG(8:0/20:0/0:0)	HMDB0092941	Lipids and lipid-like molecules	Glycerolipids	Diradylglycerols	M+Na	C31H60O5	39	0	-0.998002	2.05581	1.18537e-10	4.64571e-10	-40.7258	5.4994e-13	2.83646e-07	515777	2.83646e-07	2.83646e-07	2.83646e-07	2.83646e-07	2.83646e-07	2.83646e-07	2.83646e-07	2.83646e-07	560758	461484	607178	436343	614119	439579	597631	409124
0.71_255.0849m/z	255.085	0.707283	pos	N-a-Acetyl-L-arginine	HMDB0004620	Organic acids and derivatives	Carboxylic acids and derivatives	Amino acids, peptides, and analogues	M+K	C8H16N4O3	34.9	0	-2.21888	2.03133	4.9685e-05	7.7807e-05	1.56095	2.95047	878065	297601	1.20278e+06	1.04163e+06	494331	709656	556804	815922	1.1717e+06	1.0317e+06	248958	361421	213630	381254	223761	381032	209450	361306
11.17_510.2953n	511.303	11.172	pos	PG(18:1(9Z)/0:0)	40878	Unclassified	Unclassified	Unclassified	M+H, M+Na, M+H-H2O	C24H47O9P	56.2	84.9	-0.823248	2.01489	1.20281e-06	2.2852e-06	-1.06794	0.477	478558	1.00327e+06	308271	504353	469457	707820	645056	449961	252617	490929	896739	1.06526e+06	919956	1.11405e+06	913520	1.09156e+06	904989	1.12006e+06
4.36_450.2257m/z	450.226	4.3647	pos	PS(14:1(9Z)/0:0)	LMGP03050032	Lipids and lipid-like molecules	Glycerophospholipids	Glycerophosphoserines	M+H-H2O	C20H38NO9P	36.2	0	1.19826	2.01417	1.78872e-12	1.13381e-11	6.50519	90.8357	492940	5426.72	528641	453348	590323	511847	402403	511190	514695	431071	3702.32	7131.32	2964.48	7889.56	2518.94	7307.49	2923.84	8975.8
15.96_428.3860n	451.375	15.9583	pos	1-O-(2R-methoxy-4Z-docosenyl)-sn-glycerol	LMGL01020051	Lipids and lipid-like molecules	Glycerolipids	Monoradylglycerols	M+NH4, M+Na, M+H	C26H52O4	38.9	0	-1.20122	2.00438	7.92379e-15	1.02782e-13	-3.27972	0.102969	54835	532542	99172.1	74354.1	47450.1	36055	41338.5	40865.8	54037	45407.7	474738	566473	547058	534111	557795	529083	560830	490246
2.76_348.0700m/z	348.07	2.76028	pos	Adenosine monophosphate	34478	Nucleosides, nucleotides, and analogues	Purine nucleotides	Purine ribonucleotides	M+H	C10H14N5O7P	57.1	90.6	-0.969728	1.99981	4.26405e-09	1.21185e-08	3.41877	10.6943	542653	50742.3	659135	566539	519947	379138	401793	550729	686770	577177	51934.2	55066.5	49401.6	52716	48629.1	47799	47746.6	52645.2
10.51_616.4183n	634.452	10.5144	pos	Nonoxynol-9	HMDB0015680	Organic oxygen compounds	Organooxygen compounds	Ethers	M+H, M+Na, M+NH4	C33H60O10	39.7	15.2	-0.500516	1.99638	0.000725962	0.00100575	0.433131	1.35016	2.38327e+06	1.76517e+06	3.00647e+06	2.37079e+06	2.09868e+06	2.05082e+06	1.99788e+06	2.17994e+06	2.92454e+06	2.437e+06	1.92474e+06	1.72751e+06	1.81701e+06	1.7254e+06	1.8254e+06	1.7127e+06	1.8372e+06	1.55143e+06
0.72_383.0478m/z	383.048	0.72425	neg	Citric acid	HMDB0000094	Organic acids and derivatives	Carboxylic acids and derivatives	Tricarboxylic acids and derivatives	2M-H	C6H8O7	39	0	2.82743	1.99176	1.37214e-13	1.19362e-12	-7.42454	0.00582092	2748.66	472204	13592.6	2.83646e-07	8396.74	2.83646e-07	2.83646e-07	2.83646e-07	2.83646e-07	2.83646e-07	417092	539288	427191	523426	414409	491238	481292	483699
0.67_180.0626n	179.055	0.666217	neg	Allose	HMDB0001151	Organic oxygen compounds	Organooxygen compounds	Carbohydrates and carbohydrate conjugates	M-H, M+FA-H	C6H12O6	52.5	71.6	-4.12786	1.96896	1.76527e-06	3.27976e-06	0.947581	1.92864	1.04148e+06	540007	1.11922e+06	922439	1.1111e+06	1.06911e+06	1.07048e+06	998015	1.11629e+06	925152	658500	394028	708696	381414	704432	387317	689254	396413
8.47_314.2454n	297.242	8.46717	pos	18-hydroxy-9R,10S-epoxy-stearic acid	LMFA02000003	Lipids and lipid-like molecules	Fatty Acyls	Octadecanoids	M+H-H2O, 2M+K, M+NH4	C18H34O4	56.2	84.7	-0.933831	1.96615	1.35411e-15	2.31146e-14	-4.65684	0.0396416	18953.4	478119	20879.5	17329.2	20463.9	11256.2	22994.1	20558.1	21802.4	16343.9	450695	456183	507300	474244	519888	464363	520021	432261
7.29_274.2737m/z	274.274	7.28652	pos	C16 Sphinganine	41556	Unclassified	Unclassified	Unclassified	M+H	C16H35NO2	52.8	68.3	-1.48123	1.95887	0.019882	0.0237843	0.159408	1.11683	6.94234e+06	6.21612e+06	7.32069e+06	7.73663e+06	6.46255e+06	6.38758e+06	5.97732e+06	7.24726e+06	6.32398e+06	8.08275e+06	6.22661e+06	5.95989e+06	6.35582e+06	6.27617e+06	6.18274e+06	5.91196e+06	6.44488e+06	6.37089e+06
14.21_824.5440m/z	824.544	14.2101	neg	PC(16:0/20:5(5Z,8Z,11Z,14Z,17Z))	HMDB0007984	Unclassified	Unclassified	Unclassified	M+FA-H	C44H78NO8P	37.7	0	-0.925332	1.95565	6.22075e-06	1.07804e-05	1.85574	3.61937	684971	189251	936094	907339	617433	407589	482919	704387	612469	811540	309357	145407	231952	151331	170493	144256	212206	149009
2.55_187.0632n	188.07	2.54648	pos	Indoleacrylic acid	HMDB0000734	Organoheterocyclic compounds	Indoles and derivatives	Indoles	M+H, M+H-H2O	C11H9NO2	43.8	32	-0.947326	1.94938	0.000308654	0.000443942	0.527292	1.44122	1.86288e+06	1.29257e+06	2.23151e+06	2.07443e+06	1.63456e+06	1.34593e+06	1.51479e+06	1.95115e+06	2.13608e+06	2.01463e+06	1.21269e+06	1.35526e+06	1.16266e+06	1.34127e+06	1.2129e+06	1.44099e+06	1.20439e+06	1.41043e+06
16.67_828.5757m/z	828.576	16.6741	neg	PC(18:1(11Z)/18:2(9Z,12Z))	LMGP01012149	Lipids and lipid-like molecules	Glycerophospholipids	Glycerophosphocholines	M+FA-H	C44H82NO8P	56	86.5	-0.357269	1.94904	0.000424763	0.000602468	0.497944	1.4122	1.89513e+06	1.34197e+06	2.35576e+06	2.13901e+06	1.82229e+06	1.39465e+06	1.52847e+06	1.93233e+06	1.82793e+06	2.16065e+06	1.37293e+06	1.25428e+06	1.44784e+06	1.2596e+06	1.45805e+06	1.21966e+06	1.46448e+06	1.25896e+06
8.73_313.2368m/z	313.237	8.726	pos	9,14-DiHODE	LMFA02000167	Lipids and lipid-like molecules	Fatty Acyls	Octadecanoids	M+H	C18H32O4	52.4	68	-1.80542	1.94581	2.81864e-08	6.88052e-08	-6.31393	0.0125695	5905.31	469812	6253.92	6340.34	1775.1	1973.21	3414.55	5654.94	9666.36	12164.1	347707	577880	354914	561775	375995	619454	360875	559898
9.40_402.3362m/z	402.336	9.4039	pos	26:6(8Z,11Z,14Z,17Z,20Z,23Z)	LMFA01030838	Lipids and lipid-like molecules	Fatty Acyls	Fatty Acids and Conjugates	M+NH4	C26H40O2	45.8	34.2	-1.27957	1.94577	2.70391e-14	2.95504e-13	-18.9849	1.92746e-06	0.861313	446865	4.74974	2.83646e-07	2.14076	2.83646e-07	2.83646e-07	2.83646e-07	2.83646e-07	2.83646e-07	413907	470032	412810	482149	394750	478942	419410	502919
0.70_475.1380m/z	475.138	0.695233	neg	Temocapril	HMDB0061720	Organic acids and derivatives	Carboxylic acids and derivatives	Amino acids, peptides, and analogues	M-H	C23H28N2O5S2	33.4	0	2.67128	1.94356	9.67941e-11	3.87204e-10	7.84778	230.366	455142	1975.74	484677	518340	439068	357740	359161	410759	513752	557641	2.83646e-07	2.83646e-07	2.83646e-07	2.83646e-07	2.83646e-07	9362.84	2.83646e-07	6443.08
6.89_915.6597m/z	915.66	6.89478	pos	Ganoderol A	HMDB0035728	Lipids and lipid-like molecules	Prenol lipids	Triterpenoids	2M+K	C30H46O2	37.7	0	-3.41905	1.94247	7.26107e-08	1.64769e-07	1.44158	2.71618	738478	271881	619940	819974	962464	656297	712484	637664	648762	850239	310362	271656	286708	253943	266379	224457	323288	238258
11.25_377.1424m/z	377.142	11.2478	neg	Glycylglycylglycine	HMDB0029419	Organic acids and derivatives	Carboxylic acids and derivatives	Amino acids, peptides, and analogues	2M-H	C6H11N3O4	42.8	26.7	-0.730029	1.93837	1.29041e-10	5.02221e-10	3.62274	12.3184	491145	39870.8	513204	548840	522009	347277	413270	514228	488873	581455	24406.4	44813.4	26554.7	49312.3	31452.8	56917.7	35557.1	49951.7
12.18_577.4104n	578.418	12.1792	pos	LysoPC(22:1(13Z))	HMDB0010399	Unclassified	Unclassified	Unclassified	M+H, M+Na	C30H60NO7P	53.2	69	-0.636496	1.93534	4.1774e-08	9.88152e-08	-1.77931	0.291322	193893	665562	58909.4	191097	261228	350067	338881	133025	49191.6	168742	655078	594385	722112	673373	711442	663577	703039	601486
0.69_543.1317m/z	543.132	0.692783	pos	Maltotriose	HMDB0001262	Organic oxygen compounds	Organooxygen compounds	Carbohydrates and carbohydrate conjugates	M+K	C18H32O16	37.3	0	-0.944517	1.93306	2.0423e-08	5.10467e-08	-4.10986	0.0579172	28956.3	499961	8227.52	26995.4	20420.5	47378	47183.2	31481.5	21120.9	28843.6	585179	388479	588032	384284	658364	417249	596879	381223
1.79_384.1145m/z	384.114	1.79188	pos	Succinyladenosine	HMDB0000912	Nucleosides, nucleotides, and analogues	Purine nucleosides	Unclassified	M+H	C14H17N5O8	53.9	74.4	-1.39985	1.93215	0.000954308	0.00130583	-0.739104	0.599111	845624	1.41146e+06	1.14556e+06	783094	866439	524701	661509	872984	1.12635e+06	784351	1.14577e+06	1.72102e+06	1.08624e+06	1.67897e+06	1.13611e+06	1.74548e+06	1.08312e+06	1.695e+06
3.64_251.0847m/z	251.085	3.63618	pos	Cysteinyl-Phenylalanine	HMDB0028782	Organic acids and derivatives	Carboxylic acids and derivatives	Amino acids, peptides, and analogues	M+H-H2O	C12H16N2O3S	44.9	30.2	-0.835764	1.9223	1.123e-09	3.57883e-09	-6.8055	0.00894007	4013.2	448900	5242.33	5678.3	2912.32	287.786	700.244	5213.17	6798.08	5273.36	346164	513616	361381	533313	376716	533142	382054	544812
9.52_552.3305m/z	552.331	9.51715	neg	PC(17:1(9Z)/0:0)	LMGP01050126	Lipids and lipid-like molecules	Glycerophospholipids	Glycerophosphocholines	M+FA-H	C25H50NO7P	54.1	75.1	-0.317686	1.91317	0.000227374	0.000331754	2.49895	5.65272	657591	116332	298350	568911	962258	1.02691e+06	1.02321e+06	560786	257988	562320	104177	118257	105923	129779	105426	128500	110168	128425
7.34_287.2226m/z	287.223	7.34373	neg	11-methyl-tetradecanoic acid	LMFA01020163	Lipids and lipid-like molecules	Fatty Acyls	Fatty Acids and Conjugates	M+FA-H	C15H30O2	48.5	45	-0.667602	1.913	2.19842e-11	1.03273e-10	-2.90149	0.133834	68502.2	511846	59332.3	58010.8	92011.9	27226.2	121296	70263.3	59447.8	60428.9	559239	449186	563626	461597	581790	456866	565559	456905
13.88_468.4172n	491.407	13.882	pos	Argenonic acid	LMFA01020397	Lipids and lipid-like molecules	Fatty Acyls	Fatty Acids and Conjugates	M+H-H2O, M+H, M+Na	C29H56O4	38.9	0	-1.32531	1.90779	2.45229e-09	7.32874e-09	-7.59526	0.00517129	2298.26	444427	12384.4	2132.51	291.545	2.83646e-07	1877.81	2.83646e-07	2.83646e-07	1699.82	538642	542185	358521	496916	282587	423975	400492	512099
1.53_191.0580n	192.065	1.52572	pos	5-Hydroxyindoleacetic acid	2975	Organoheterocyclic compounds	Indoles and derivatives	Indolyl carboxylic acids and derivatives	M+H, M+H-H2O	C10H9NO3	54	74.1	-1.27789	1.90721	6.59845e-07	1.2953e-06	-1.84043	0.279239	178498	639229	244163	217984	138652	79661.4	99048.5	188927	236360	223185	511780	770434	502088	721235	518110	801788	512068	776329
3.24_265.1544m/z	265.154	3.23532	pos	Valyl-Phenylalanine	86026	Organic acids and derivatives	Carboxylic acids and derivatives	Amino acids, peptides, and analogues	M+H	C14H20N2O3	48.3	44.9	-0.94555	1.90395	5.58024e-12	3.05628e-11	-5.11261	0.0289036	12803	442955	3508.36	5922.25	23017.3	18980.5	28941.3	11371.6	3791.44	6891.05	403964	492141	376931	486847	386535	497525	393359	506336
2.56_420.2706m/z	420.271	2.56105	pos	PGF2alpha-EA	LMFA03010075	Lipids and lipid-like molecules	Fatty Acyls	Eicosanoids	M+Na	C22H39NO5	38.1	9.04	-3.56647	1.90261	1.21813e-08	3.16579e-08	2.99013	7.94548	508893	64048.2	566329	622129	445028	403156	326043	518728	585103	604631	58881.8	62726	59602.2	63374	66120.1	79537.6	61255.6	60888.2
6.35_252.2087n	253.216	6.35253	pos	9,12-hexadecadienoic acid	LMFA01030109	Lipids and lipid-like molecules	Fatty Acyls	Fatty Acids and Conjugates	M+H-H2O, M+H	C16H28O2	54.5	76.6	-1.04256	1.90156	6.71164e-16	1.29572e-14	-3.37655	0.0962849	45393.3	471448	51258	39610.6	45000.5	30251.6	62353.7	43748.5	53765.8	37157.7	449948	500868	438168	490503	441478	511152	459330	480136
3.91_320.1854m/z	320.185	3.90628	pos	6-Ketoestriol	HMDB0000530	Lipids and lipid-like molecules	Steroids and steroid derivatives	Estrane steroids	M+NH4	C18H22O4	51.8	62.8	-0.83784	1.90114	1.18841e-06	2.25943e-06	-5.43152	0.0231712	11371.8	490774	2431.01	2405.35	5583.13	43534.1	31468.8	2576.85	1065.62	1909.58	654390	339858	647419	317005	652053	346257	631422	337786
10.68_370.2948m/z	370.295	10.6804	pos	MG(0:0/18:3(6Z,9Z,12Z)/0:0)	HMDB0011539	Lipids and lipid-like molecules	Fatty Acyls	Lineolic acids and derivatives	M+NH4	C21H36O4	53.5	76.1	-1.15134	1.88972	1.72817e-09	5.31935e-09	1.13003	2.18863	795427	363436	907728	867482	740080	673722	696432	762624	854849	860496	379997	347071	372498	348867	381231	350189	375671	351963
8.71_991.5788m/z	991.579	8.71378	neg	PIM1(19:0/16:2(9Z,12Z))	LMGP15010035	Lipids and lipid-like molecules	Glycerophospholipids	Glycerophosphoinositolglycans	M-H2O-H	C50H91O18P	37.8	0.82	2.32951	1.88409	6.96184e-06	1.19948e-05	1.09494	2.13604	870560	407558	675863	1.05505e+06	903569	968354	877883	872642	528869	1.08225e+06	399567	399307	425800	464183	375616	408238	377266	410488
0.72_189.1231m/z	189.123	0.7218	pos	N6-Acetyl-L-lysine	HMDB0000206	Organic acids and derivatives	Carboxylic acids and derivatives	Amino acids, peptides, and analogues	M+H	C8H16N2O3	39	0	-1.29552	1.8807	3.618e-14	3.81798e-13	-2.09038	0.234819	128709	548119	184186	117048	102634	84766.5	107339	127644	173746	132306	575929	564392	518360	535776	543068	536059	551415	559952
4.02_690.3602m/z	690.36	4.02395	pos	N2-Fructopyranosylarginine	HMDB0041541	Organic acids and derivatives	Carboxylic acids and derivatives	Amino acids, peptides, and analogues	2M+NH4	C12H24N4O7	38.2	0	-3.94311	1.87513	1.89944e-10	7.12844e-10	3.77647	13.7034	462303	33736.3	567500	418133	488428	376523	390267	479609	564465	413501	31794.6	38096.6	31314.5	35276.2	30853.2	35109.6	32811.9	34633.6
10.56_658.3343m/z	658.334	10.565	pos	OKOOA-PS	LMGP20040029	Lipids and lipid-like molecules	Glycerophospholipids	Oxidized glycerophospholipids	M+H-H2O	C32H54NO12P	39	0	-1.13542	1.87344	4.89349e-07	9.80294e-07	-6.85799	0.00862063	3834.27	444778	2.83646e-07	1001.5	4352.82	14974	9048.6	730.828	2.83646e-07	566.382	298281	583611	316684	590958	317077	575626	314175	561813
4.20_205.0733n	204.066	4.19785	neg	Indolelactic acid	71	Organoheterocyclic compounds	Indoles and derivatives	Indolyl carboxylic acids and derivatives	M-H, 2M-H	C11H11NO3	58	95.8	-3.06531	1.87083	2.43176e-08	6.00549e-08	4.97902	31.538	443643	14066.9	388638	579721	258134	514403	416818	414502	398826	578103	4269.28	22928.6	4319	23641.4	4256.63	26145.5	5122.23	21852.8
3.50_653.3534m/z	653.353	3.5045	pos	Hydroxyterbinafine	HMDB0060890	Benzenoids	Naphthalenes	Unclassified	2M+K	C21H25NO	39.3	5	4.86206	1.87023	9.17924e-10	2.97212e-09	2.90039	7.46626	492195	65922.5	508213	517329	430894	640648	343486	490232	505998	500760	68123.7	52651.1	61976	69476.6	69790.9	73352.7	73337.1	58672.1
12.30_621.3341m/z	621.334	12.3015	neg	Arginyl-Histidine	HMDB0028711	Organic acids and derivatives	Carboxylic acids and derivatives	Amino acids, peptides, and analogues	2M-H	C12H21N7O3	38	0	0.401143	1.86638	0.00127301	0.00172076	2.6719	6.37267	654660	102729	337155	581772	772692	978170	1.38988e+06	358541	206575	612502	138412	101586	100401	99241.1	100235	92424.5	104352	85183.1
3.94_936.1234m/z	936.123	3.9396	pos	Cinnamoyl-CoA	LMFA07050294	Lipids and lipid-like molecules	Fatty Acyls	Fatty esters	M+K	C30H42N7O17P3S	34.5	2.48	3.52457	1.86193	3.80915e-07	7.75948e-07	2.62735	6.1789	527768	85414.6	678136	579873	326139	374326	431869	514886	685616	631300	71481.7	113814	64946	112278	62149.9	86820.5	66798.5	105027
0.94_135.0543n	136.062	0.941017	pos	Adenine	85	Organoheterocyclic compounds	Imidazopyrimidines	Purines and purine derivatives	M+H, 2M+NH4	C5H5N5	41.9	25.5	-1.3924	1.86146	9.23884e-08	2.0618e-07	2.12897	4.37406	569182	130127	552237	442082	527276	688681	795850	515723	588348	443260	147142	102560	152594	105933	157278	105169	160373	109965
0.93_279.1315n	280.139	0.926517	pos	N-(1-Deoxy-1-fructosyl)valine	HMDB0037844	Organic acids and derivatives	Carboxylic acids and derivatives	Amino acids, peptides, and analogues	M+H-H2O, M+H	C11H21NO7	38.9	0	-0.963578	1.85576	9.16904e-09	2.4396e-08	1.89532	3.72005	582955	156706	716171	558854	491970	498532	521308	557728	751009	568064	183790	139483	163029	126471	172472	142620	188351	137433
1.26_211.1137n	423.234	1.25588	pos	Pramipexole	HMDB0014557	Organic nitrogen compounds	Organonitrogen compounds	Amines	M+H, 2M+H	C10H17N3S	38.8	6.8	-3.03613	1.8533	2.77972e-17	9.47298e-16	-3.43421	0.0925126	41508.5	448680	33693.7	48996.5	39528	42598.4	37389.3	41653	44663.7	43545.7	464730	430117	465041	418100	479066	442025	463127	427232
9.66_503.3006n	504.308	9.6609	pos	LysoPE(0:0/20:3(11Z,14Z,17Z))	HMDB0011484	Lipids and lipid-like molecules	Glycerophospholipids	Glycerophosphoethanolamines	M+H, M+Na	C25H46NO7P	57.4	90	-1.12557	1.84729	1.22666e-05	2.05337e-05	2.05313	4.15005	603653	145457	382540	594971	692651	816740	894005	523968	323637	600710	142509	142563	145672	151275	143636	142983	144824	150193
9.91_344.3306m/z	344.331	9.91317	pos	2,4,8-Eicosatrienoic acid isobutylamide	HMDB0030385	Organic acids and derivatives	Carboximidic acids and derivatives	Carboximidic acids	M+H-H2O	C24H43NO	42.8	19.7	-1.47076	1.84691	4.6653e-16	9.49844e-15	-9.1228	0.00179375	722.329	402692	338.867	1411.46	350.138	371.251	532.643	779.533	536.888	1457.85	380059	414155	379424	437549	383634	416195	371386	439131
8.60_356.2710n	374.305	8.59782	pos	tetracosahexaenoic acid	LMFA01030804	Lipids and lipid-like molecules	Fatty Acyls	Fatty Acids and Conjugates	M+H, M+NH4	C24H36O2	46.9	38.4	-1.52086	1.84643	2.87938e-18	1.61995e-16	-5.10374	0.0290818	12096.2	415939	10420.5	17967.4	16892.4	5839.59	4551.63	15020.4	8026.74	18051.2	430021	394526	434339	411107	434585	387842	426934	408161
8.65_512.2991m/z	512.299	8.65468	neg	LysoPC(14:0/0:0)	HMDB0010379	Lipids and lipid-like molecules	Glycerophospholipids	Glycerophosphocholines	M+FA-H	C22H46NO7P	57.6	90.5	-0.550703	1.84548	0.00187091	0.00248705	0.993575	1.99111	1.1223e+06	563654	704132	972953	1.29408e+06	1.62328e+06	1.75958e+06	1.03814e+06	584291	1.00194e+06	561097	534883	574646	589815	570802	544335	563430	570226
7.75_377.2096m/z	377.21	7.74803	neg	(9S,10S)-10-hydroxy-9-(phosphonooxy)octadecanoate	HMDB0059632	Lipids and lipid-like molecules	Fatty Acyls	Fatty acids and conjugates	M-H2O-H	C18H37O7P	42.7	19.4	-0.650847	1.84032	2.21712e-05	3.60595e-05	4.71958	26.3472	472728	17942.2	546742	699091	284804	121686	357607	500763	548569	722559	28563.1	4811.1	31897.2	4948.54	33125.6	4378.49	30759.9	5053.65
0.71_624.2415m/z	624.241	0.707283	pos	Tigecycline	HMDB0014700	Phenylpropanoids and polyketides	Tetracyclines	Unclassified	M+K	C29H39N5O8	33.4	0	-2.63071	1.83894	2.72359e-07	5.66836e-07	40.44	1.49159e+12	423085	2.83646e-07	599968	561708	377689	261732	243833	407208	418050	514492	2.83646e-07	2.83646e-07	2.83646e-07	2.83646e-07	2.83646e-07	2.83646e-07	2.83646e-07	2.83646e-07
5.65_315.3003m/z	315.3	5.65442	pos	Lepadin D	LMSP01080052	Lipids and lipid-like molecules	Sphingolipids	Sphingoid bases	M+NH4	C18H35NO2	56.2	85	-0.9558	1.83524	2.97926e-23	4.8506e-20	-4.9576	0.032182	13215.8	410659	16516.2	13281	11161.9	9319.12	14375.5	11472.5	16404.8	13195.7	416183	406026	417820	398519	408937	410633	422607	404549
15.60_661.5275m/z	661.527	15.6024	pos	PE-Cer(d14:1(4E)/20:0)	LMSP03020005	Lipids and lipid-like molecules	Sphingolipids	Phosphosphingolipids	M+H	C36H73N2O6P	37.5	0	-0.654161	1.83138	5.20186e-10	1.7721e-09	-1.61141	0.327278	197671	603984	292323	157423	195236	222952	228884	192441	152382	139724	464528	617038	607966	643573	615975	608385	634120	640286
11.09_325.1841m/z	325.184	11.0851	neg	4-Dodecylbenzenesulfonic Acid	HMDB0059915	Benzenoids	Benzene and substituted derivatives	Benzenesulfonic acids and derivatives	M-H	C18H30O3S	49.9	59.3	-0.500846	1.83015	3.02587e-06	5.44731e-06	0.728854	1.65732	1.10038e+06	663952	1.28973e+06	1.16799e+06	975406	863813	935251	1.13859e+06	1.25652e+06	1.17576e+06	688428	591394	715427	639717	717927	609220	726005	623494
8.94_496.3044m/z	496.304	8.93628	neg	PC(O-14:1(1E)/0:0)	LMGP01070001	Lipids and lipid-like molecules	Glycerophospholipids	Glycerophosphocholines	M+FA-H	C22H46NO6P	55.1	79.9	-0.122758	1.82781	0.0013728	0.00185091	7.75503	216.021	542935	2513.34	102512	419627	746894	1.1811e+06	930580	430033	94249.5	438488	4560.8	873.186	3208.54	1558.5	1481.09	2907.21	4339.74	1177.65
6.78_313.2369m/z	313.237	6.77708	pos	8,13-DiHODE	LMFA02000166	Lipids and lipid-like molecules	Fatty Acyls	Octadecanoids	M+H	C18H32O4	55.6	82.3	-1.45217	1.82111	6.66467e-14	6.39754e-13	-5.07477	0.0296718	11980.4	403764	10207.2	12957.3	11187.4	9748.15	19063	11604.1	9062.29	12013.7	367519	434663	371940	436401	360795	447601	373718	437476
5.23_347.2436m/z	347.244	5.22898	neg	MG(14:0/0:0/0:0)	HMDB0011561	Lipids and lipid-like molecules	Glycerolipids	Monoradylglycerols	M+FA-H	C17H34O4	44.9	31.2	-0.922531	1.81793	4.54246e-22	2.61756e-19	-5.60072	0.020607	8189.13	397395	5009.1	9705.99	8195.96	7562.26	10035.4	8049.97	6775.3	10179.1	388716	405631	383422	410616	392298	407126	392889	398461
15.09_750.5417m/z	750.542	15.0863	pos	PC(20:4(5Z,8Z,11Z,14Z)/15:0)	HMDB0008428	Lipids and lipid-like molecules	Glycerophospholipids	Glycerophosphocholines	M+H-H2O	C43H78NO8P	38.5	0	-1.96478	1.81726	5.57506e-11	2.36536e-10	-4.59075	0.0414997	17090.4	411820	29555.4	29917.6	11886.3	7244.03	13279.2	17323.6	11512.2	16005.1	308023	466993	377970	470512	365429	460180	376855	468599
1.00_143.0814m/z	143.081	0.999067	pos	PIRACETAM	44173	Unclassified	Unclassified	Unclassified	M+H	C6H10N2O2	46.2	39.1	-0.879862	1.8106	5.66698e-11	2.39793e-10	-4.66565	0.0394003	16037	407027	19677.3	17383.6	12754.5	9663.05	9389.36	16081.8	22870	20476.2	336845	450139	345593	452496	353548	480227	363522	473843
5.97_712.4456m/z	712.446	5.96622	pos	(6R)-vitamin D3 6,19-[4-{2-(6,7-dimethoxy-4-methyl-3-oxo-3,4-dihydroquinoxalinyl)ethyl}-1,2,4-triazoline-3,5-dione] adduct / (6R)-cholecalciferol 6,19-[4-{2-(6,7-dimethoxy-4-methyl-3-oxo-3,4-dihydroquinoxalinyl)ethyl}-1,2,4-triazoline-3,5-dione] adduct	LMST03020541	Lipids and lipid-like molecules	Sterol Lipids	Secosteroids	M+H-H2O	C42H59N5O6	33.8	7.14	3.18266	1.80755	0.000628344	0.000876446	-2.15478	0.224567	140444	625400	13004.2	36185.4	112279	504669	209857	215133	2778.15	29645.9	408983	857072	389138	914756	355763	857544	367966	851983
13.02_739.7429m/z	739.743	13.0166	pos	5Z-Pentacosene	LMFA11000082	Lipids and lipid-like molecules	Fatty Acyls	Hydrocarbons	2M+K	C25H50	34.7	0	-3.97962	1.80209	3.17975e-15	4.75209e-14	-10.0071	0.000971747	372.752	383590	1104.32	305.573	163.4	2.83646e-07	405.945	2.83646e-07	998.068	4.70858	397529	396663	365319	408986	330365	414800	354377	400681
1.48_274.0739m/z	274.074	1.4795	pos	Hawkinsin	HMDB0002354	Organic acids and derivatives	Carboxylic acids and derivatives	Amino acids, peptides, and analogues	M+H-H2O	C11H17NO6S	55.1	84.6	-1.44861	1.80151	5.63991e-14	5.55405e-13	-6.81409	0.00888698	3437.66	386820	7038.28	5444.82	1410.57	322.905	243.48	3646.87	5080.76	4313.63	353798	430852	351923	401704	351691	434293	357332	412970
2.95_298.1499n	316.184	2.95472	pos	Trimeprazine	HMDB0015376	Organoheterocyclic compounds	Benzothiazines	Phenothiazines	M+H, M+NH4	C18H22N2S	35.5	0	-1.58228	1.79536	7.71785e-14	7.26907e-13	-4.15851	0.0559969	22590	403415	23663.1	18009.4	22616.6	22345.8	33077.1	19920.4	23388.1	17699.2	376165	424859	376971	405824	376384	466238	361071	439806
11.96_356.2923n	357.3	11.9565	pos	MG(18:1(9Z)/0:0/0:0)[rac]	4251	Unclassified	Unclassified	Unclassified	M+H-H2O, M+H	C21H40O4	58.2	96.8	-1.01678	1.79215	1.03442e-10	4.10317e-10	2.40821	5.30814	472966	89102.1	499835	533251	479589	384654	412228	418868	483968	571337	84753.8	99741.2	87949	81996.2	88805.2	84238.9	89442.6	95890.1
12.47_429.3935m/z	429.394	12.4731	pos	Tridecylic acid	LMFA01010013	Lipids and lipid-like molecules	Fatty Acyls	Fatty Acids and Conjugates	2M+H	C13H26O2	37.7	0	-0.732261	1.79185	3.65648e-10	1.28477e-09	-5.02823	0.0306445	12455.8	406462	50601.7	12420.5	2242.43	330.318	517.794	4993.21	10104.4	18436.1	532408	334512	447183	342545	445077	352669	440603	356694
0.93_169.0354m/z	169.035	0.926517	pos	Uric acid	88	Organoheterocyclic compounds	Imidazopyrimidines	Purines and purine derivatives	M+H	C5H4N4O3	53.2	73.9	-1.29746	1.79175	7.27398e-08	1.65042e-07	-1.52272	0.34803	216122	620988	331905	253799	158508	69446.3	82578.4	234533	338604	259606	662095	594964	601313	555406	630616	604446	698587	620476
4.06_497.2425m/z	497.242	4.05755	pos	N3'-Acetylgentamicin	65881	Unclassified	Unclassified	Unclassified	M+H	C19H36N4O11	37.9	0.114	-5.72611	1.78938	2.88156e-08	7.02148e-08	4.33807	20.2251	420909	20811.2	560256	374767	439495	233442	471211	412473	521088	354541	24706.7	15917.5	24606.5	13484.1	28037.3	16024.6	24997.1	18716.1
3.27_580.2796m/z	580.28	3.26703	pos	LysoPC(20:5(5Z,8Z,11Z,14Z,17Z))	HMDB0010397	Lipids and lipid-like molecules	Glycerophospholipids	Glycerophosphocholines	M+K	C28H48NO7P	40.8	5.87	-0.814413	1.787	1.74382e-07	3.73682e-07	2.05754	4.16275	535532	128649	646149	421233	669425	394186	589550	528648	627045	408022	171161	92392.3	166977	88368.4	164995	96665.3	164339	84291.6
2.52_453.2278m/z	453.228	2.51658	pos	Metyrapone	HMDB0015146	Organic oxygen compounds	Organooxygen compounds	Carbonyl compounds	2M+H	C14H14N2O	39.9	5.24	-1.62244	1.78473	1.62806e-12	1.0431e-11	-2.90523	0.133487	58255.4	436413	68063.3	70831.8	43485.6	39470.2	42565.5	52533.9	72495.4	76597.4	378640	468068	392242	460630	404065	473578	415981	498095
11.43_578.3825m/z	578.382	11.4263	neg	PC(19:0/2:0)	LMGP01010978	Lipids and lipid-like molecules	Glycerophospholipids	Glycerophosphocholines	M-H	C29H58NO8P	52.9	72.5	-0.448694	1.78247	0.0417507	0.0483221	5.29637	39.2976	760923	19363.1	46516.7	202559	838617	2.48105e+06	1.91913e+06	367585	25391.1	206541	17244.5	16430.3	22848	18009.4	22530.5	19512.1	19298.1	19031.8
11.25_392.3152m/z	392.315	11.249	pos	12alpha-Hydroxy-5beta-chol-3-en-24-oic Acid	LMST04010213	Lipids and lipid-like molecules	Sterol Lipids	Bile acids and derivatives	M+NH4	C24H38O3	54.6	80.3	-1.91364	1.77853	2.33181e-05	3.78471e-05	10.3122	1271.38	422240	332.112	488638	702832	287337	166909	256442	419423	381154	675183	457.121	692.829	2.83646e-07	2.83646e-07	661.687	2.83646e-07	322.406	522.85
1.98_391.2182m/z	391.218	1.98222	pos	pre-putrebactin	LMFA08020201	Lipids and lipid-like molecules	Fatty Acyls	Fatty amides	M+H	C16H30N4O7	47.5	43.2	-1.42627	1.77017	4.19769e-16	8.72656e-15	-6.18184	0.0137747	5158.73	374509	4398.7	6623.21	6434.97	4305.09	4313.63	7350.46	1636.34	6207.44	348274	392230	349379	394620	346099	408698	366111	390660
4.09_588.3066m/z	588.307	4.09145	pos	Morphine	HMDB0014440	Alkaloids and derivatives	Morphinans	Unclassified	2M+NH4	C17H19NO3	37.3	0.146	-0.375414	1.76968	3.72959e-17	1.2165e-15	-5.71613	0.0190227	7182.22	377561	3663.43	2217.95	7610.61	17788.9	12012.6	7790.78	4264.57	2108.88	394680	392741	357792	357228	407041	380071	379594	351337
4.28_873.4157m/z	873.416	4.2787	pos	Cilazapril	HMDB0015433	Organic acids and derivatives	Carboxylic acids and derivatives	Amino acids, peptides, and analogues	2M+K	C22H31N3O5	40.2	4.99	-0.229793	1.76723	1.12074e-11	5.67258e-11	-2.74229	0.149447	65151	435947	71527	46282.3	54706.7	63488.3	89609.5	65032.4	73039.2	57522.8	393786	506399	398779	461497	383559	477725	383642	482186
0.93_268.1167n	307.083	0.926517	pos	Acetylcarnosine	HMDB0012881	Organic acids and derivatives	Peptidomimetics	Hybrid peptides	M+NH4, M+K	C11H16N4O4	37.4	0	-1.56879	1.76178	7.61013e-10	2.50241e-09	2.41855	5.34632	460166	86071.5	513554	528692	364835	351388	442401	456095	517063	507298	103074	70643.9	111245	62913.2	91637.9	74934.6	108360	65762.8
16.45_554.4906n	572.524	16.451	pos	DG(16:0/0:0/15:0)	HMDB0093631	Lipids and lipid-like molecules	Glycerolipids	Diradylglycerols	M+NH4, M+Na	C34H66O5	38.4	0	-0.793675	1.75678	9.6012e-08	2.13587e-07	-13.7414	7.30162e-05	28.5221	390627	2.83646e-07	228.177	2.83646e-07	2.83646e-07	2.83646e-07	2.83646e-07	2.83646e-07	2.83646e-07	173037	356651	491547	395576	508599	356472	492663	350470
12.30_413.3190m/z	413.319	12.298	pos	19-norcholestanol	LMST01010291	Lipids and lipid-like molecules	Sterol Lipids	Sterols	M+K	C26H46O	40	5.86	2.63297	1.75522	0.000100769	0.000152739	-0.547119	0.684385	954971	1.39537e+06	1.17084e+06	879129	886176	1.11339e+06	1.10703e+06	857741	703040	922430	1.33615e+06	1.42233e+06	1.28744e+06	1.62095e+06	1.15886e+06	1.57078e+06	1.23304e+06	1.53343e+06
0.71_282.1193m/z	282.119	0.707283	pos	Methylsuccinic acid	HMDB0001844	Lipids and lipid-like molecules	Fatty Acyls	Fatty acids and conjugates	2M+NH4	C5H8O4	38.6	0	3.70466	1.75242	1.70339e-16	4.14063e-15	-5.23068	0.0266323	9957.82	373901	11206.6	8013.33	2.83646e-07	2.83646e-07	16448.7	30675.6	2.83646e-07	13318.3	415068	374424	372570	347459	389266	366349	360225	365845
0.94_140.0586n	123.055	0.941017	pos	Imidazolepropionic acid	HMDB0002271	Organoheterocyclic compounds	Azoles	Imidazoles	M+H-H2O, M+NH4	C6H8N2O2	44.9	27.5	0.36842	1.74219	3.96288e-05	6.27201e-05	2.78763	6.90493	510255	73897.1	749684	325188	307444	375198	445016	681484	830626	367397	70454.8	76646.4	66182.9	76793.2	72743.9	82333.8	68579.1	77442.7
0.62_188.1523n	189.16	0.620183	pos	N6,N6,N6-Trimethyl-L-lysine	HMDB0001325	Organic acids and derivatives	Carboxylic acids and derivatives	Amino acids, peptides, and analogues	M+H, M+K	C9H20N2O2	45.7	39.8	-1.03701	1.73993	1.31338e-06	2.48386e-06	-1.07665	0.474127	353720	746045	541859	374338	272898	187017	197384	358502	541161	356601	724572	743339	724218	713251	764126	771402	776956	750494
8.47_638.3292m/z	638.329	8.46717	pos	PHOHA-PS	LMGP20040009	Lipids and lipid-like molecules	Glycerophospholipids	Oxidized glycerophospholipids	M+H	C29H52NO12P	49	51.5	-1.23254	1.73893	1.47719e-09	4.60798e-09	2.48067	5.58157	442841	79339.9	379594	493533	464084	487392	532891	403357	314574	467305	102162	58045.6	94057.4	58432	97488.9	61416.2	99581.8	63535.8
0.72_130.0862m/z	130.086	0.7218	pos	Pipecolic acid	HMDB0000070	Organic acids and derivatives	Carboxylic acids and derivatives	Amino acids, peptides, and analogues	M+H	C6H11NO2	48.6	45.4	-0.208387	1.73656	1.32563e-08	3.41899e-08	-1.09737	0.467367	331628	709565	371147	424029	213374	262631	225569	338188	373987	444096	753013	694731	701158	701047	733588	694307	719434	679245
12.97_775.7266m/z	775.727	12.9708	pos	N-hexadecanoyl-35-aminobacteriohopane-32,33,34-triol	LMPR04000017	Lipids and lipid-like molecules	Prenol lipids	Hopanoids	M+NH4	C49H91NO4	38.1	0	-2.69807	1.73446	8.79232e-15	1.13199e-13	-10.0217	0.000962009	344.842	358460	2.83646e-07	941.14	2.83646e-07	796.883	1020.71	2.83646e-07	2.83646e-07	2.83646e-07	374880	332614	414821	364242	373221	339620	349388	318894
4.28_873.0821m/z	873.082	4.2787	pos	Glucosinalbin	HMDB0038401	Organic oxygen compounds	Organooxygen compounds	Carbohydrates and carbohydrate conjugates	2M+Na	C14H19NO10S2	32.4	0	3.24552	1.73386	2.83189e-11	1.29419e-10	-2.89361	0.134566	55689.3	413843	68790	50117.7	44156.7	60436.6	73413.4	48017.8	57116.8	43465.5	367779	474559	398693	438531	352127	473667	349984	455408
3.00_683.3381m/z	683.338	3.0036	pos	Natamycin	HMDB0014964	Organic oxygen compounds	Organooxygen compounds	Carbohydrates and carbohydrate conjugates	M+NH4	C33H47NO13	36.8	0	-0.65205	1.73319	2.05204e-16	4.79971e-15	-7.11474	0.00721524	2574.15	356765	6061.51	1449.51	744.981	2.83646e-07	987.419	4262.1	5373.34	1714.33	330546	402417	357198	357418	335894	359180	342094	369377
8.55_345.2644m/z	345.264	8.54935	neg	2-Hydroxystearic acid	HMDB0062549	Lipids and lipid-like molecules	Fatty Acyls	Fatty acids and conjugates	M+FA-H	C18H36O3	56.5	85.8	-0.845448	1.73215	2.78587e-22	2.16124e-19	-40.1799	8.02885e-13	2.83646e-07	353284	2.83646e-07	2.83646e-07	2.83646e-07	2.83646e-07	2.83646e-07	2.83646e-07	2.83646e-07	2.83646e-07	347040	365924	349251	362934	343707	350956	345640	360821
3.00_294.1213n	295.129	3.0036	pos	Tyrosyl-Hydroxyproline	HMDB0029106	Organic acids and derivatives	Carboxylic acids and derivatives	Amino acids, peptides, and analogues	M+H, M+Na	C14H18N2O5	55.6	82.3	-0.895108	1.73062	1.34908e-05	2.24662e-05	1.03393	2.04759	797295	389382	974809	897356	642281	531253	659920	807782	981614	883349	336225	444404	333165	433751	341682	452661	336556	436613
1.04_260.1966m/z	260.197	1.0426	pos	Isoleucyl-Lysine	85818	Organic acids and derivatives	Carboxylic acids and derivatives	Amino acids, peptides, and analogues	M+H	C12H25N3O3	55.7	83.5	-1.04447	1.73005	1.01025e-16	2.69037e-15	-3.49475	0.0887108	34397.8	387752	22587.9	32523.1	28118.8	70533.8	47510.5	23650.7	19071.9	31185.5	386914	395517	362471	384228	384078	403989	382293	402525
4.38_698.3771m/z	698.377	4.38188	pos	Canarigenin 3-[glucosyl-(1->4)-6-deoxy-alloside]	HMDB0035433	Lipids and lipid-like molecules	Steroids and steroid derivatives	Steroidal glycosides	M+NH4	C35H52O13	32.9	0	3.69678	1.72653	3.40858e-14	3.62717e-13	-3.68279	0.0778699	29754.6	382107	24349.7	30520.2	32305.6	40345	47367.5	26805.9	13027	23316	367014	408238	367382	395770	346119	403509	341775	427047
16.85_810.5993m/z	810.599	16.8505	pos	PC(20:3(8Z,11Z,14Z)/18:1(9Z))	HMDB0008401	Lipids and lipid-like molecules	Glycerophospholipids	Glycerophosphocholines	M+H	C46H84NO8P	42	16.1	-1.77981	1.72455	0.00831451	0.01034	0.54194	1.45593	1.71958e+06	1.18108e+06	2.20057e+06	1.35965e+06	1.72999e+06	1.8591e+06	1.59581e+06	1.72361e+06	1.85589e+06	1.43198e+06	1.72677e+06	793698	1.49551e+06	840045	1.52201e+06	761136	1.52144e+06	788064
6.22_376.3054m/z	376.305	6.21757	pos	9,13-dihydroxy-10-ethoxy-11-octadecenoic acid	LMFA01050121	Lipids and lipid-like molecules	Fatty Acyls	Fatty Acids and Conjugates	M+NH4	C20H38O5	48	45.4	-0.957274	1.72321	2.07593e-17	7.40635e-16	-3.34221	0.0986042	38309.6	388519	40046.7	46276.5	33308.5	27623.9	31167.6	41406.5	39769.8	46877.5	359735	393120	368657	408510	389232	403285	380375	405239
10.38_382.3315m/z	382.331	10.3844	pos	N-stearoyl proline	LMFA08020119	Lipids and lipid-like molecules	Fatty Acyls	Fatty amides	M+H	C23H43NO3	44.2	25.5	-0.261766	1.71998	2.19012e-21	7.18056e-19	-5.94622	0.0162184	5744.99	354226	10863.6	4358.53	4565.34	1458.91	2594.31	7657.94	8537.44	5923.81	363627	362277	343240	362177	341660	347968	350645	362216
4.38_565.2706m/z	565.271	4.38188	pos	2-(3-Carboxy-3-(methylammonio)propyl)-L-histidine	HMDB0011654	Organic acids and derivatives	Carboxylic acids and derivatives	Amino acids, peptides, and analogues	2M+Na	C11H19N4O4+	38.8	0	0.198181	1.71753	9.45544e-12	4.85303e-11	3.47341	11.1071	391467	35244.8	393748	347168	456049	470966	337914	388536	388868	348488	30975.8	38902.9	26610.1	40106.7	34536.6	38964.2	28956.9	42905.2
6.91_188.1405n	187.133	6.90755	neg	10-hydroxy capric acid	LMFA01050033	Lipids and lipid-like molecules	Fatty Acyls	Fatty Acids and Conjugates	M-H, M+FA-H	C10H20O3	45.1	32.3	-3.88654	1.71438	3.06846e-19	2.77095e-17	-6.44316	0.0114925	4023.62	350109	5516.51	3267.51	4294.3	4200.55	2761.41	3895.57	4969.18	3283.95	328299	359308	336361	359141	338435	368031	354028	357265
11.01_546.3523m/z	546.352	11.0112	pos	PC(O-16:0/2:0)	LMGP01020046	Lipids and lipid-like molecules	Glycerophospholipids	Glycerophosphocholines	M+Na	C26H54NO7P	50.3	57.8	-1.34705	1.71331	3.58984e-09	1.03572e-08	0.574518	1.48918	1.08739e+06	730197	1.13062e+06	1.10979e+06	1.08177e+06	1.19016e+06	1.03333e+06	982119	1.11605e+06	1.05533e+06	754078	690142	771971	702552	751771	684734	799774	686554
1.30_376.1711m/z	376.171	1.30382	pos	2-Phenylaminoadenosine	HMDB0001069	Nucleosides, nucleotides, and analogues	Purine nucleosides	Unclassified	M+NH4	C16H18N6O4	50.3	62.9	-4.78279	1.71254	5.56077e-10	1.88458e-09	-3.97355	0.0636565	23943.3	376133	17755.8	22512.5	25211.8	30535.3	34791.5	20737.5	17874.3	22127.9	316196	441396	311609	425848	320279	449959	308874	434904
11.07_466.3079m/z	466.308	11.0745	pos	N-docosahexaenoyl histidine	75516	Unclassified	Unclassified	Unclassified	M+H	C28H39N3O3	38.5	17.1	3.14195	1.7065	1.24441e-17	4.97137e-16	-8.54222	0.00268247	922.716	343980	2887.57	1251.19	2981.94	2.83646e-07	103.333	157.689	2.83646e-07	2.83646e-07	331870	367314	329936	368958	326567	357107	327490	342595
4.47_500.2479m/z	500.248	4.46808	pos	5-Methyldeoxycytidine	HMDB0002224	Nucleosides, nucleotides, and analogues	Pyrimidine nucleosides	Pyrimidine 2'-deoxyribonucleosides	2M+NH4	C10H15N3O4	43.1	23.9	3.29544	1.70169	3.97421e-12	2.27289e-11	4.36431	20.5962	367573	17846.6	378383	329965	406052	437297	310251	362040	394399	322200	7040.47	29602.2	7029.22	28474.5	8289.54	28234.2	8814.99	25288.1
9.11_372.2870n	373.294	9.1114	pos	DG(8:0/10:0/0:0)	HMDB0092901	Lipids and lipid-like molecules	Glycerolipids	Diradylglycerols	M+H-H2O, M+NH4, M+Na, M+H	C21H40O5	49	51.9	-1.60622	1.69962	5.3489e-14	5.30593e-13	-7.16635	0.00696166	2391.7	343554	2007.65	1388.38	2685.48	1373.23	2043.47	3704.41	3998.31	1932.71	310579	378483	328240	357501	306851	390953	314384	361440
2.99_726.2933m/z	726.293	2.99045	neg	Neoacrimarine A	HMDB0040384	Organoheterocyclic compounds	Quinolines and derivatives	Benzoquinolines	M+FA-H	C40H43NO9	40.2	11	1.99892	1.69054	1.25611e-16	3.21484e-15	-3.042	0.121413	46626.3	384029	67639.2	55026.2	21770.8	28240.5	49171.6	41124.7	66628.5	43408.7	375945	400604	368258	397361	375526	375505	380064	398968
3.84_251.0847m/z	251.085	3.84098	pos	Brassicanal B	HMDB0038592	Organoheterocyclic compounds	Indoles and derivatives	Indoles	M+NH4	C12H11NO2S	53.4	70.2	-0.93941	1.67735	1.10093e-10	4.33893e-10	-5.08865	0.0293876	10179.2	346377	13410	14400.6	6402.21	3133.78	3733.32	11804.3	14645.3	13904	285246	385526	297743	389934	297673	401648	297416	415828
11.25_390.3013m/z	390.301	11.2478	neg	2,4,12-Octadecatrienoic acid piperidide	HMDB0032034	Organoheterocyclic compounds	Piperidines	N-acylpiperidines	M+FA-H	C23H39NO	40.2	7.31	-0.177514	1.67631	1.81441e-06	3.36514e-06	40.1945	1.25821e+12	356888	2.83646e-07	262095	528509	344392	242226	347013	383814	194822	552232	2.83646e-07	2.83646e-07	2.83646e-07	2.83646e-07	2.83646e-07	2.83646e-07	2.83646e-07	2.83646e-07
2.65_259.1297m/z	259.13	2.64747	neg	Glutamylisoleucine	HMDB0028822	Organic acids and derivatives	Carboxylic acids and derivatives	Amino acids, peptides, and analogues	M-H	C11H20N2O5	54.4	75.4	-0.990148	1.67599	1.69562e-07	3.6402e-07	1.19303	2.28633	640110	279973	808396	576265	539123	583681	589108	638313	805723	580269	269173	275519	271880	295415	273705	288137	277604	288352
15.18_526.4592n	544.493	15.1769	pos	DG(8:0/0:0/21:0)	HMDB0092946	Lipids and lipid-like molecules	Glycerolipids	Diradylglycerols	M+H, M+Na, M+NH4	C32H62O5	38.1	0	-0.987694	1.67581	2.58318e-18	1.48854e-16	-40.0855	8.57164e-13	2.83646e-07	330913	2.83646e-07	2.83646e-07	2.83646e-07	2.83646e-07	2.83646e-07	2.83646e-07	2.83646e-07	2.83646e-07	306090	345646	335149	342533	308384	344703	332173	332622
6.22_330.2402n	331.248	6.21757	pos	5,8,12-TriHOME(9)	74691	Unclassified	Unclassified	Unclassified	M+H, M+NH4	C18H34O5	51.5	62.9	-1.19763	1.67035	7.5115e-20	9.04043e-18	-3.73079	0.0753216	26758.4	355255	21522	29986.7	25921.6	23060.3	28342.2	29008.7	28366.2	27859.2	354399	367685	342047	365183	345325	368592	340307	358501
14.52_670.4804m/z	670.48	14.5166	pos	PE(14:1(9Z)/18:1(9Z))	HMDB0008861	Lipids and lipid-like molecules	Glycerophospholipids	Glycerophosphoethanolamines	M+H-H2O	C37H70NO8P	38.8	0	-0.381387	1.67028	0.000550652	0.000772327	4.05734	16.6487	437110	26254.9	494179	1.0415e+06	394918	304803	209595	384786	252685	414413	1002.86	31807.9	28494.5	29618.9	27303	32009.5	27954.3	31848.3
8.55_579.3051m/z	579.305	8.54935	neg	Hordatine B	HMDB0030459	Phenylpropanoids and polyketides	2-arylbenzofuran flavonoids	Unclassified	M-H	C29H40N8O5	38.2	0	0.315609	1.67021	8.02462e-09	2.15714e-08	1.61953	3.07275	502449	163518	405592	564096	541880	536879	556877	495712	357769	560786	167909	162497	163288	166630	168775	156410	172211	150425
2.50_244.1206n	227.117	2.5002	pos	Etomidate	HMDB0014437	Organoheterocyclic compounds	Azoles	Imidazoles	M+H-H2O, M+K	C14H16N2O2	37.3	0	-2.33291	1.66981	4.37974e-16	9.01354e-15	-7.18135	0.00688964	2279.39	330843	3511.01	2502.53	2358.4	900.305	1041.22	2132.98	3320.68	2468	308154	345941	308323	340587	308900	364101	319565	351173
7.49_381.2314m/z	381.231	7.4855	neg	Cotinine methonium ion	HMDB0001365	Organoheterocyclic compounds	Pyridines and derivatives	Pyrrolidinylpyridines	2M-H	C11H15N2O+	38.5	4.22	4.78645	1.6692	2.99334e-14	3.225e-13	-4.71039	0.0381971	13062.7	341982	16178.6	13082.2	12915	7973.41	11900.3	11143.7	17061	14247.4	304266	365600	317716	377411	314604	370872	320922	364462
10.68_394.2948m/z	394.295	10.6804	pos	MG(0:0/20:5(5Z,8Z,11Z,14Z,17Z)/0:0)	HMDB0011550	Lipids and lipid-like molecules	Endocannabinoids	Unclassified	M+NH4	C23H36O4	44.4	27	-0.952772	1.66447	1.37778e-10	5.33169e-10	6.00819	64.3645	335009	5204.87	312181	415606	326530	279833	328396	332792	265104	419631	3403.79	6453.5	4109.81	6846.6	4761.87	6799.9	4459.54	4803.99
8.58_569.2730m/z	569.273	8.57855	neg	PG-PA	LMGP20070016	Lipids and lipid-like molecules	Glycerophospholipids	Oxidized glycerophospholipids	M+FA-H	C24H45O10P	41.7	14.4	-0.463872	1.66263	1.80432e-12	1.14255e-11	-2.47325	0.180085	72451.7	402320	125526	52811.2	43939.3	53846.7	67561.1	73109.3	118905	43915	429337	359992	411010	410998	415652	367309	418902	405362
0.94_381.1926m/z	381.193	0.941017	pos	3'-Hydroxy-T2-triol	HMDB0034575	Lipids and lipid-like molecules	Prenol lipids	Sesquiterpenoids	M+H-H2O	C20H30O8	35.6	0	4.66968	1.66007	5.76131e-14	5.65601e-13	-5.53213	0.0216105	7201.54	333243	5945.97	10698.8	2851.2	6189.64	9366.71	1725.94	7331.16	13502.9	325105	355297	279974	337773	297844	370652	339122	360177
15.96_558.5088m/z	558.509	15.9583	pos	DG(14:0/0:0/16:0)	HMDB0055954	Lipids and lipid-like molecules	Glycerolipids	Diradylglycerols	M+NH4	C33H64O5	36.3	0	-0.681757	1.65702	4.02084e-14	4.17132e-13	-2.88965	0.134936	51257	379861	93447.4	69901.6	35038.8	35332.8	38246	40168.4	43779.3	54141.5	378162	383142	402259	358926	399992	367687	406874	341842
0.72_463.0737n	464.081	0.7218	pos	Adenylsuccinic acid	HMDB0000536	Nucleosides, nucleotides, and analogues	Purine nucleotides	Purine ribonucleotides	M+H, M+K	C14H18N5O11P	37.8	0	-0.847374	1.65673	4.75287e-07	9.54087e-07	-2.41624	0.187344	79632.5	425061	56470.4	112698	24448	108317	87470.6	65947.4	99103.3	82605.7	291362	536915	353839	511438	324847	541944	335029	505110
6.72_381.2314m/z	381.231	6.72337	neg	STS-135	85218	Unclassified	Unclassified	Unclassified	M-H	C24H31FN2O	36.8	0.00938	-8.75225	1.65164	5.90535e-16	1.16249e-14	-4.33183	0.0496579	16792.8	338169	27855.8	14043.5	13168.2	7876.49	10468.8	17851.6	28580.9	14496.9	318196	355394	311185	369082	318609	351131	333057	348697
3.84_259.2378m/z	259.238	3.84098	pos	(4E,6E,d14:2) sphingosine	LMSP01080007	Lipids and lipid-like molecules	Sphingolipids	Sphingoid bases	M+NH4	C14H27NO2	52	63.2	-0.705635	1.65084	8.70141e-21	1.81831e-18	-6.09954	0.0145833	4749.52	325683	1859.38	4756.43	5797.06	8735.32	7920.49	3649.84	1257.13	4020.53	325421	338958	319159	325377	314120	335357	313588	333485
10.62_612.3305m/z	612.33	10.6216	neg	LysoPC(22:6(4Z,7Z,10Z,13Z,16Z,19Z))	HMDB0010404	Lipids and lipid-like molecules	Glycerophospholipids	Glycerophosphocholines	M+FA-H	C30H50NO7P	50	57.3	-0.419783	1.64813	2.38614e-06	4.35918e-06	-4.91498	0.033147	11944.9	360362	2.83646e-07	5720.22	16104.1	22657.3	42036.8	3478.1	2.83646e-07	5562.81	241788	470820	239580	483484	238406	474208	241743	492868
10.89_374.3392n	375.346	10.8876	pos	1-O-(2R-hydroxy-nonadecyl)-sn-glycerol	LMGL01020065	Lipids and lipid-like molecules	Glycerolipids	Monoradylglycerols	M+H, M+Na	C22H46O4	47.7	44.2	-1.20958	1.64109	7.67469e-09	2.07422e-08	-4.29472	0.0509517	17561.3	344665	21878	17168.4	14028.2	12568.3	14057.1	17442.4	24999	18348.7	265926	406229	272165	423292	278512	402456	280574	428164
1.40_240.0500m/z	240.05	1.40062	pos	2-{[hydroxy(6-hydroxy-2H-1,3-benzodioxol-5-yl)methylidene]amino}acetic acid	HMDB0129401	Organic acids and derivatives	Carboxylic acids and derivatives	Amino acids, peptides, and analogues	M+H	C10H9NO6	48.5	46.4	-1.27798	1.63912	3.97275e-07	8.0642e-07	-8.19715	0.00340731	1151.26	337879	1002.62	694.947	195.466	1366.7	3809.47	506.131	1478.65	156.095	243350	440327	233329	434653	240249	440556	233637	436934
10.49_510.2834m/z	510.283	10.4862	neg	PS(17:0/0:0)	LMGP03050030	Lipids and lipid-like molecules	Glycerophospholipids	Glycerophosphoserines	M-H	C23H46NO9P	56.5	86.4	-0.662551	1.63766	0.00461789	0.00589039	3.49758	11.2947	519066	45956.4	73862.6	352953	831359	1.00076e+06	1.06462e+06	401902	50958.2	376107	38799.2	48651.5	46143.4	54081.9	39983.9	48331.7	38377.6	53281.7
0.93_349.0538m/z	349.054	0.926517	pos	Phosphoribosyl formamidocarboxamide	HMDB0001439	Nucleosides, nucleotides, and analogues	Imidazole ribonucleosides and ribonucleotides	1-ribosyl-imidazolecarboxamides	M+H-H2O	C10H15N4O9P	38.7	0	-1.51178	1.63633	9.44597e-05	0.000143734	1.06386	2.09052	748964	358266	964583	802399	649523	542390	464245	800826	978267	789475	290388	432926	264927	387415	268609	460060	295358	466448
0.94_174.1235m/z	174.124	0.941017	pos	apo-[3-methylcrotonoyl-CoA:carbon-dioxide ligase (ADP-forming)]	HMDB0059607	Organic acids and derivatives	Carboxylic acids and derivatives	Amino acids, peptides, and analogues	M+H	C7H15N3O2	39	0	-0.937248	1.63193	1.03512e-20	2.07199e-18	-6.26249	0.0130257	4142.3	318010	5660.63	3935.01	5459.1	3608.49	3339.07	3913.08	3587.7	3635.34	315844	312018	303532	315634	328478	331767	310389	326416
3.44_869.1711m/z	869.171	3.43583	pos	Cephalosporin C	HMDB0060450	Organic acids and derivatives	Carboxylic acids and derivatives	Amino acids, peptides, and analogues	2M+K	C16H21N3O8S	37.9	0	-2.31331	1.63155	5.7073e-13	4.16462e-12	-40.0153	8.99899e-13	2.83646e-07	315198	2.83646e-07	2.83646e-07	2.83646e-07	2.83646e-07	2.83646e-07	2.83646e-07	2.83646e-07	2.83646e-07	280325	344446	284512	353024	271188	364278	301156	322654
2.95_665.5226m/z	665.523	2.95472	pos	PE(P-16:0/14:0)	LMGP02030009	Lipids and lipid-like molecules	Glycerophospholipids	Glycerophosphoethanolamines	M+NH4	C35H70NO7P	33.4	0	-0.344147	1.63031	7.43653e-22	3.82197e-19	-40.0067	9.05287e-13	2.83646e-07	313322	2.83646e-07	2.83646e-07	2.83646e-07	2.83646e-07	2.83646e-07	2.83646e-07	2.83646e-07	2.83646e-07	321523	307479	301780	304591	311162	319287	317176	323577
15.24_800.5443m/z	800.544	15.2386	neg	PC(14:0/20:3(8Z,11Z,14Z))	HMDB0007882	Lipids and lipid-like molecules	Glycerophospholipids	Glycerophosphocholines	M+FA-H	C42H78NO8P	55.6	88.5	-0.509094	1.62973	0.000125248	0.000187566	0.751922	1.68403	921602	547258	1.07913e+06	1.21683e+06	902088	658809	625510	938726	974075	977646	609594	547512	552860	522315	590418	518488	547641	489239
8.70_389.2907m/z	389.291	8.69868	neg	10,20-Dihydroxyeicosanoic acid	HMDB0031923	Lipids and lipid-like molecules	Fatty Acyls	Fatty acids and conjugates	M+FA-H	C20H40O4	56.1	85.8	-0.434239	1.6282	3.26706e-19	2.92349e-17	-40.0064	9.05465e-13	2.83646e-07	313260	2.83646e-07	2.83646e-07	2.83646e-07	2.83646e-07	2.83646e-07	2.83646e-07	2.83646e-07	2.83646e-07	306072	325817	330065	299861	311186	301703	328021	303359
0.94_613.1584m/z	613.158	0.941017	pos	Piperolactam D	HMDB0038583	Alkaloids and derivatives	Aristolactams	Unclassified	2M+Na	C17H13NO4	39.8	0	0.381513	1.62603	5.58528e-10	1.89086e-09	3.29363	9.80573	354635	36166.1	400090	407233	295924	246863	379223	340084	399270	368391	59271.3	31654	58663.1	11387.6	26156.9	25464.1	58481.7	18249.7
0.77_212.0914m/z	212.091	0.765333	pos	trans-Ferulic acid	HMDB0000954	Phenylpropanoids and polyketides	Cinnamic acids and derivatives	Hydroxycinnamic acids and derivatives	M+NH4	C10H10O4	38.8	0	-1.64158	1.62592	5.89817e-07	1.16736e-06	-7.08784	0.00735103	2466.39	335517	2138.24	7467.2	900.681	308.182	2438.56	807.166	1817.03	3854.09	234643	436546	236802	443646	228462	447643	233006	423385
12.09_469.3420m/z	469.342	12.0908	pos	N-oleoyl tryptophan	LMFA08020096	Lipids and lipid-like molecules	Fatty Acyls	Fatty amides	M+H	C29H44N2O3	42.5	16.8	-0.902799	1.62575	1.72027e-09	5.29846e-09	-5.1801	0.0275826	9045.31	327936	7833.29	10706.5	9706.31	7555.27	8645.42	10190.9	5478.91	12246	276340	376301	267746	398606	261314	384874	261616	396692
7.81_293.1757m/z	293.176	7.81083	neg	7,10-hexadecadiynoic acid	LMFA01030492	Lipids and lipid-like molecules	Fatty Acyls	Fatty Acids and Conjugates	M+FA-H	C16H24O2	56.1	83.2	-0.547308	1.62566	3.51169e-18	1.88639e-16	-4.13777	0.0568077	18841.6	331674	24831.4	19327.2	21160.4	13289	9274.58	17404.4	24623.8	20822.2	332827	314295	342456	324528	350389	317199	348265	323432
1.78_359.0903m/z	359.09	1.776	pos	Enoxacin	HMDB0014610	Organoheterocyclic compounds	Diazanaphthalenes	Naphthyridines	M+K	C15H17FN4O3	41.3	15.6	-4.18463	1.62496	8.37927e-11	3.40616e-10	-4.44531	0.0459017	15152.7	330112	31411.3	11091	14870.1	2382.91	1660.8	16923.7	30121.4	12760.5	291588	378445	277607	373782	289374	382427	273770	373904
10.98_527.3795m/z	527.38	10.9789	pos	PE(20:0/0:0)	LMGP02050012	Lipids and lipid-like molecules	Glycerophospholipids	Glycerophosphoethanolamines	M+NH4	C25H52NO7P	35.2	0	-4.74192	1.62401	0.0024805	0.00325664	1.43909	2.71149	698762	257704	242575	671575	940848	1.1155e+06	1.078e+06	652540	237705	651348	244065	287526	248820	282528	235070	268886	231051	263685
11.32_357.3358m/z	357.336	11.3236	pos	13-hydroxy-docosanoic acid	74587	Lipids and lipid-like molecules	Fatty Acyls	Fatty Acids and Conjugates	M+H	C22H44O3	45.6	33.8	-1.5785	1.62393	2.26107e-07	4.75573e-07	-12.333	0.000193815	63.7082	328706	2.83646e-07	2.83646e-07	2.83646e-07	2.83646e-07	2.83646e-07	2.83646e-07	2.83646e-07	509.665	229216	411525	237029	430555	224585	418789	251953	425999
3.86_325.1453n	651.298	3.8566	pos	Amdinocillin	HMDB0015294	Organic acids and derivatives	Carboxylic acids and derivatives	Amino acids, peptides, and analogues	M+H, 2M+H	C15H23N3O3S	37.7	0	-2.16579	1.62166	6.87304e-10	2.28333e-09	12.5926	6176.65	317157	51.3477	346868	392394	251398	266319	229700	328954	336933	384687	2.83646e-07	204.513	2.83646e-07	2.83646e-07	2.83646e-07	2.83646e-07	206.268	2.83646e-07
6.69_243.2195n	244.227	6.69323	pos	(4E,d14:1) sphingosine	53898	Unclassified	Unclassified	Unclassified	M+H-H2O, M+H	C14H29NO2	52	63.9	-1.20615	1.61958	3.41377e-11	1.52816e-10	1.98098	3.9476	416276	105450	412908	473806	436051	375702	403495	413382	335898	478967	106165	99202.9	108547	102000	107999	103824	112587	103277
10.65_535.3638n	536.371	10.6485	pos	PC(19:1(9Z)/0:0)	LMGP01050130	Lipids and lipid-like molecules	Glycerophospholipids	Glycerophosphocholines	M+H, M+Na	C27H54NO7P	56.2	85.4	0.0405646	1.61946	0.000250362	0.000363788	2.59607	6.04638	464579	76835.9	210433	424863	581978	799776	723165	368262	171173	436979	69765.5	84120.7	66132.3	83327.7	71031.9	85296.2	69550.2	85462.4
11.25_320.2580m/z	320.258	11.249	pos	Methenolone	LMST02020028	Lipids and lipid-like molecules	Sterol Lipids	Steroids	M+NH4	C20H30O2	49.6	55	-1.39567	1.61409	2.89642e-09	8.53397e-09	2.57124	5.94319	379702	63888.6	448192	433218	450121	303641	295094	374403	316181	416770	47884.7	90886.6	55083.5	67171.3	53202.4	77686.4	54878.6	64315.6
0.71_288.2026m/z	288.203	0.707283	pos	Isoleucyl-Arginine	HMDB0028901	Organic acids and derivatives	Carboxylic acids and derivatives	Amino acids, peptides, and analogues	M+H	C12H25N5O3	38.3	0	-1.28937	1.6127	1.9795e-19	1.95037e-17	-39.9786	9.23097e-13	2.83646e-07	307277	2.83646e-07	2.83646e-07	2.83646e-07	2.83646e-07	2.83646e-07	2.83646e-07	2.83646e-07	2.83646e-07	306814	309758	310953	303776	319844	280175	315297	311595
10.89_331.3202m/z	331.32	10.8876	pos	Hexadecyl Methyl Glycerol	63004	Unclassified	Unclassified	Unclassified	M+H	C20H42O3	45.9	34.2	-1.48451	1.61106	5.92886e-07	1.17307e-06	-6.17886	0.0138032	4573.02	331302	7216.68	3903.42	4609.95	2953.9	3088.26	4004.51	7504.37	3303.04	223552	409433	224368	424409	236143	434869	242072	455568
14.75_412.3912n	413.398	14.7493	pos	2R-hydroxy-hexacosanoic acid	LMFA01050263	Lipids and lipid-like molecules	Fatty Acyls	Fatty Acids and Conjugates	M+H-H2O, M+H	C26H52O3	38.7	0	-0.978319	1.60902	2.5621e-16	5.81986e-15	-39.9741	9.25967e-13	2.83646e-07	306324	2.83646e-07	2.83646e-07	2.83646e-07	2.83646e-07	2.83646e-07	2.83646e-07	2.83646e-07	2.83646e-07	263824	310810	322010	308547	327177	313529	312443	292255
7.28_351.1939m/z	351.194	7.28267	neg	9-hydroxy-10-chloro-hexadecanoic acid	LMFA01090054	Lipids and lipid-like molecules	Fatty Acyls	Fatty Acids and Conjugates	M+FA-H	C16H31ClO3	34.2	0	-1.40205	1.60891	7.13229e-06	1.22685e-05	4.7775	27.4265	352979	12870	404779	461985	181226	101666	419228	353512	405042	496391	18034.7	4253.36	18612.8	4184.21	21745.2	6724.98	24248.7	5156
2.78_413.1411m/z	413.141	2.77627	pos	Loganin	LMPR0102070001	Lipids and lipid-like molecules	Prenol lipids	Isoprenoids	M+Na	C17H26O10	50.3	57.6	-1.77756	1.60769	4.35851e-10	1.50995e-09	-2.51666	0.174746	65726.2	376123	96058.5	74051.3	52269.5	11245.1	44095.9	75289.8	104871	67928.8	331380	430498	329890	434444	334854	409687	325734	412499
6.59_250.1931n	251.2	6.59123	pos	7,10,13-hexadecatrienoic acid	34813	Unclassified	Unclassified	Unclassified	M+H-H2O, M+H	C16H26O2	51.5	61.1	-0.91475	1.60658	6.95606e-11	2.89132e-10	-3.26249	0.104206	35833.2	343869	40457.6	37893.4	28335.2	27432.1	38954.7	35443.4	41252.7	36896.3	292845	388365	297421	384067	301709	398847	298185	389511
1.40_232.1421n	215.139	1.40062	pos	Spermic acid 2	HMDB0013075	Organic acids and derivatives	Carboxylic acids and derivatives	Amino acids, peptides, and analogues	M+H-H2O, M+Na	C10H20N2O4	43.4	20.2	-0.779824	1.60438	0.000106108	0.000160394	-0.899743	0.535982	419206	782126	246621	359805	539279	592722	634264	383552	240567	356834	671689	891277	667122	887108	671361	908564	675580	884308
13.17_330.3128n	331.32	13.1705	pos	1-Hexadecyl-2-O-methyl-glycerol	43451	Unclassified	Unclassified	Unclassified	M+H, M+Na, M+NH4	C20H42O3	44.8	29.9	-1.69548	1.6028	2.52984e-14	2.78884e-13	-4.09439	0.0585418	18916.9	323135	23934.7	21128.8	16733.1	14761.7	18142.6	18635.1	20553	17446.2	334541	362055	327976	298189	276819	324086	311379	350035
1.03_201.0398m/z	201.04	1.03052	neg	Ascladiol	HMDB0029610	Organoheterocyclic compounds	Dihydrofurans	Furanones	M+FA-H	C7H8O4	51.1	63.9	-4.4827	1.59143	3.96542e-06	7.03484e-06	-10.5464	0.000668689	219.058	327593	2.83646e-07	2.83646e-07	2.83646e-07	2.83646e-07	1068.88	271.078	2.83646e-07	412.506	216394	431441	201480	449763	209601	448217	208601	455250
4.38_524.0350m/z	524.035	4.38188	pos	Ceftiofur	HMDB0033533	Organoheterocyclic compounds	Lactams	Beta lactams	M+H	C19H17N5O7S3	33	0	-2.37981	1.59136	1.33472e-13	1.16534e-12	-3.51818	0.0872814	28623.6	327946	15652.3	31299.9	30460.3	39583.1	37003.8	27200.9	22068	25720.6	309130	351706	301112	350289	292460	366524	300823	351527
17.91_279.2316m/z	279.232	17.911	pos	alpha-Linolenic acid	LMFA01030152	Lipids and lipid-like molecules	Fatty Acyls	Fatty Acids and Conjugates	M+H	C18H30O2	38.6	0	-1.09184	1.59008	4.11723e-11	1.81276e-10	2.55302	5.8686	367830	62677.6	274917	348700	379745	392695	434528	370012	345913	396131	58838.6	71533	54453.9	68980.5	55245.8	71366.2	54654.3	66348.9
11.44_599.3201m/z	599.32	11.4416	neg	2-Stearoylglycerophosphoinositol	HMDB0061704	Lipids and lipid-like molecules	Glycerophospholipids	Glycerophosphoinositols	M-H	C27H53O12P	55.8	82.4	-0.177578	1.58748	0.0374903	0.0435874	1.08558	2.12222	1.07772e+06	507824	220054	913687	1.82062e+06	1.56433e+06	2.0436e+06	929389	185471	944585	378397	618619	382588	636211	383657	618692	390414	654017
6.88_296.2348n	279.232	6.8782	pos	9(R)-HODE	45660	Unclassified	Unclassified	Unclassified	M+H-H2O, M+H	C18H32O3	49.8	54.2	-1.02263	1.58578	3.05399e-18	1.70808e-16	-2.93845	0.130448	44484.6	341013	42183.5	44061.5	43374.6	28876	50965.9	47165	49214.8	50035.7	336881	339613	325939	352878	330078	362355	346203	334157
2.28_215.0792n	216.087	2.28107	pos	Succinylproline	69170	Unclassified	Unclassified	Unclassified	M+H-H2O, M+H	C9H13NO5	54.5	75.5	-0.658857	1.58534	1.7534e-08	4.43269e-08	2.12873	4.37331	405695	92766	517712	399084	302370	375658	337636	401065	519230	392802	95911.3	88900.8	94870.7	86774.8	96819	90818.8	98928	89104.7
12.68_547.4003m/z	547.4	12.6777	pos	cholest-5,24-dien-3beta-yl beta-D-glucopyranoside	LMST01010348	Lipids and lipid-like molecules	Sterol Lipids	Sterols	M+H	C33H54O6	37.3	0	1.83866	1.58467	2.21404e-05	3.60187e-05	0.638655	1.55688	949051	609586	1.22454e+06	984139	830834	828622	785789	901718	1.04589e+06	990875	719131	592472	601034	554400	651767	575979	621204	560704
1.79_227.1023m/z	227.102	1.79188	pos	Porphobilinogen	76	Organic nitrogen compounds	Organonitrogen compounds	Amines	M+H	C10H14N2O4	50.7	57.5	-1.38946	1.58433	1.24904e-15	2.16516e-14	-2.73974	0.149712	52121.6	348145	62047	54570.5	44928.2	42362.8	45671.5	52450.7	59554.1	55387.6	332763	366633	319630	360976	336841	374102	330296	363921
12.46_372.3233n	390.357	12.4583	pos	MG(0:0/19:0/0:0)	HMDB0072840	Lipids and lipid-like molecules	Glycerolipids	Monoradylglycerols	M+NH4, M+Na, M+H, M+H-H2O	C22H44O4	38.7	0	-1.68545	1.58045	4.85938e-10	1.66348e-09	-11.6116	0.000319563	97.9072	306379	735.807	2.83646e-07	2.83646e-07	2.83646e-07	2.83646e-07	15.4266	30.8143	1.20998	420011	257893	335338	256655	320375	263797	333667	263292
3.99_508.2400m/z	508.24	3.9907	pos	Cymorcin diglucoside	HMDB0039386	Organic oxygen compounds	Organooxygen compounds	Carbohydrates and carbohydrate conjugates	M+NH4	C22H34O12	47.7	43.8	2.31062	1.58033	7.58353e-11	3.11533e-10	4.22184	18.6595	319554	17125.5	387347	312024	317985	248566	270648	329814	387354	302696	15231.2	21560.6	15523	17629	16331.4	18400	14740.9	17588.1
5.19_305.2319m/z	305.232	5.18795	pos	9,10,16-trihydroxy palmitic acid	35478	Unclassified	Unclassified	Unclassified	M+H	C16H32O5	56.6	87.8	-1.07169	1.5793	1.1082e-16	2.90269e-15	-2.68962	0.155004	53967.5	348168	63909.5	62017.3	40972.1	42221.2	48584.9	51451.1	64108.7	58475.3	337945	362260	327225	355019	342877	367139	330984	361893
3.92_173.0811m/z	173.081	3.92388	neg	2-Propylglutaric acid	HMDB0060684	Lipids and lipid-like molecules	Fatty Acyls	Fatty acids and conjugates	M-H	C8H14O4	54.2	78.2	-4.63487	1.57663	1.0533e-12	7.12798e-12	-1.96543	0.256062	102933	401986	121559	140657	60375.4	67959.9	72378.5	107643	114067	138827	414694	382305	415428	390134	416148	388771	419606	388801
9.45_358.3078n	359.315	9.4515	pos	MG(18:0/0:0/0:0)[rac]	4249	Unclassified	Unclassified	Unclassified	M+H, M+Na	C21H42O4	51.1	61.8	-1.34501	1.57648	5.29322e-08	1.22724e-07	-6.52222	0.0108797	3363.39	309145	3174.35	2232.99	1860.53	2043.32	2320.4	4743.75	6147.89	4383.9	231697	375542	223629	407338	232297	389154	243121	370379
12.81_344.2923n	367.282	12.8088	pos	MG(17:0/0:0/0:0)[rac]	LMGL01010002	Lipids and lipid-like molecules	Glycerolipids	Monoradylglycerols	M+H, M+NH4, M+Na	C20H40O4	41	11.1	-1.14205	1.57626	0.000298943	0.000430463	0.604921	1.5209	1.06921e+06	703012	1.45298e+06	1.1951e+06	959237	844986	851656	974812	1.25146e+06	1.02344e+06	774983	701983	722018	648806	700410	655269	742901	677726
11.76_442.3653n	443.373	11.7593	pos	DG(8:0/15:0/0:0)	HMDB0092917	Lipids and lipid-like molecules	Glycerolipids	Diradylglycerols	M+H, M+Na, M+NH4	C26H50O5	38.2	0	-1.13855	1.57527	4.13377e-22	2.53573e-19	-7.63137	0.00504346	1483.73	294189	1918.1	1829.99	1408.99	1312.53	1976.06	860.908	1849.33	713.958	293544	281411	295165	301752	296160	285240	300413	299828
2.63_199.0393n	198.032	2.63178	neg	p-CHLOROPHENYLALANINE	44308	Unclassified	Unclassified	Unclassified	M-H, M+FA-H	C9H10ClNO2	48.2	71	-3.45404	1.57399	3.44183e-14	3.65846e-13	0.731771	1.66068	744361	448227	736114	722476	731048	744245	767958	753881	759564	739602	407574	458661	419680	473855	454490	467600	450384	453577
0.72_211.1438m/z	211.144	0.7218	pos	2-Isopropylphenyl methylcarbamate	HMDB0031797	Benzenoids	Benzene and substituted derivatives	Cumenes	M+NH4	C11H15NO2	38.7	0	-1.42867	1.57253	1.66319e-06	3.10132e-06	-40.0167	8.99006e-13	2.83646e-07	315511	2.83646e-07	2.83646e-07	2.83646e-07	2.83646e-07	2.83646e-07	2.83646e-07	2.83646e-07	2.83646e-07	213542	431752	202935	398221	213040	434730	210216	419652
16.21_403.3678m/z	403.368	16.2075	pos	Fistulosin	HMDB0033637	Organoheterocyclic compounds	Indoles and derivatives	Hydroxyindoles	M+NH4	C26H43NO	40.6	8.34	-1.17168	1.57194	9.00101e-16	1.64264e-14	-12.0608	0.000234067	68.7713	293810	550.17	2.83646e-07	2.83646e-07	2.83646e-07	2.83646e-07	2.83646e-07	2.83646e-07	2.83646e-07	320201	284358	312506	274554	302311	269870	314932	271748
5.28_345.2280m/z	345.228	5.2774	neg	MG(14:1(9Z)/0:0/0:0)	HMDB0011562	Lipids and lipid-like molecules	Glycerolipids	Monoradylglycerols	M+FA-H	C17H32O4	46.1	37	-0.896515	1.57107	4.30096e-17	1.36997e-15	-6.00245	0.0155984	4609	295478	3936.34	3532.09	4458.11	4216.23	9007.56	1903.8	2364.83	7453	286046	303180	282962	322195	272084	304748	284943	307667
1.11_355.1357m/z	355.136	1.10708	neg	4'-Hydroxy-4-(4-hydroxystyryl)-7-methoxyflavan	LMPK12020228	Lipids and lipid-like molecules	Polyketides	Flavonoids	M-H2O-H	C24H22O4	35.7	0	4.52732	1.56694	1.25287e-15	2.16981e-14	8.53255	370.301	291289	786.627	301813	296037	281513	243257	292592	300356	310816	303924	1179.44	755.394	1513.03	2.83646e-07	1599.72	2.83646e-07	1245.43	2.83646e-07
0.94_219.1336m/z	219.134	0.941017	pos	Threoninyl-Valine	HMDB0029074	Organic acids and derivatives	Carboxylic acids and derivatives	Amino acids, peptides, and analogues	M+H	C9H18N2O4	38.9	0	-1.36888	1.5647	7.25778e-16	1.37876e-14	-4.54522	0.0428303	12914.9	301537	15582.7	15322.6	10843.1	4690.34	13413.5	11464.3	17693.6	14309.2	285345	325269	280279	317504	285756	326091	283175	308876
6.95_492.3678m/z	492.368	6.94577	pos	11-acetoxy-3beta,6alpha-dihydroxy-24-methyl-27-nor-9,11-seco-5alpha-cholesta-7,22E-dien-9-one.	LMST01031102	Lipids and lipid-like molecules	Sterol Lipids	Sterols	M+NH4	C29H46O5	48.8	46.6	-1.23814	1.56233	6.53776e-12	3.50895e-11	-39.8941	9.78775e-13	2.83646e-07	289797	2.83646e-07	2.83646e-07	2.83646e-07	2.83646e-07	2.83646e-07	2.83646e-07	2.83646e-07	2.83646e-07	256127	326488	260364	325376	243852	329129	252100	324941
9.47_476.2780m/z	476.278	9.47237	neg	PE(18:2(9Z,12Z)/0:0)	LMGP02050011	Lipids and lipid-like molecules	Glycerophospholipids	Glycerophosphoethanolamines	M-H	C23H44NO7P	56.9	89.8	-0.578042	1.55768	3.13235e-06	5.62834e-06	1.70991	3.27141	458315	140097	333353	443255	474730	622291	638625	406219	304541	443507	138761	134807	143133	147494	131692	141653	136230	147008
8.20_332.2558n	333.263	8.20497	pos	18-hydroxy-9S,10R-dihydroxy-stearic acid	LMFA02000005	Lipids and lipid-like molecules	Fatty Acyls	Octadecanoids	M+H, M+NH4, M+Na, M+H-H2O	C18H36O5	43.6	23.2	-1.47154	1.55768	1.70494e-16	4.14063e-15	-8.70627	0.00239414	685.989	286528	363.657	695.407	600.424	1752.95	633.913	627.166	223.146	591.251	266135	306315	266143	306167	279736	299975	268912	298840
6.59_313.2369m/z	313.237	6.59123	pos	8R,11S-DiHODE	LMFA02000064	Lipids and lipid-like molecules	Fatty Acyls	Octadecanoids	M+H	C18H32O4	55	80	-1.37249	1.54924	1.06046e-14	1.32581e-13	-5.14646	0.0282333	8229.23	291472	6154.4	8430.93	7949.07	6281.79	16468.2	7244.71	5612.95	7691.81	261937	315031	265426	309082	279366	311109	272129	317697
9.11_371.2800m/z	371.28	9.11342	neg	Lesquerolic acid	LMFA01050117	Lipids and lipid-like molecules	Fatty Acyls	Fatty Acids and Conjugates	M+FA-H	C20H38O3	57.3	90.2	-0.835157	1.54644	4.45157e-15	6.30313e-14	-39.8549	1.00571e-12	2.83646e-07	282035	2.83646e-07	2.83646e-07	2.83646e-07	2.83646e-07	2.83646e-07	2.83646e-07	2.83646e-07	2.83646e-07	265162	307101	274060	298644	250661	299636	257817	303196
3.08_519.2630m/z	519.263	3.08377	pos	Geranylfarnesyl diphosphate	HMDB0012231	Lipids and lipid-like molecules	Prenol lipids	Polyprenols	M+H	C25H44O7P2	35.9	0	-0.895149	1.54413	1.66722e-13	1.41522e-12	-5.50387	0.0220379	6357.11	288463	3635.15	8767.87	5580.12	7004.47	7156.15	5844.22	3435.48	9433.43	266775	328397	283405	308671	251076	305142	252401	311835
3.50_434.2432m/z	434.243	3.5045	pos	Sphingosine 1-phosphate (d19:1-P)	HMDB0060062	Lipids and lipid-like molecules	Sphingolipids	Phosphosphingolipids	M+K	C19H42NO5P	38.2	4.52	-0.0734898	1.54144	6.36808e-10	2.12896e-09	-2.20252	0.217258	79314.5	365071	73325.4	85286.8	109827	41103.6	75970.8	96567.7	74907.1	77527.2	312522	419421	314303	400336	332646	422902	313232	405209
8.73_502.2935m/z	502.293	8.72868	neg	LysoPE(20:3(11Z,14Z,17Z)/0:0)	HMDB0011514	Lipids and lipid-like molecules	Glycerophospholipids	Glycerophosphoethanolamines	M-H	C25H46NO7P	38.9	3.3	-0.917197	1.53948	1.56725e-08	3.99166e-08	1.31516	2.48831	484835	194845	403565	583987	560840	515986	488153	448427	393978	483746	176389	174852	192953	226956	208717	172365	208810	197722
1.12_578.4410m/z	578.441	1.11713	pos	3-Methyl-5-propyl-2-furannonanoic acid	HMDB0094642	Lipids and lipid-like molecules	Fatty Acyls	Fatty acids and conjugates	2M+NH4	C17H28O3	37.6	0	-0.964806	1.53419	9.46598e-09	2.51228e-08	1.88524	3.69415	397546	107615	490566	420752	336459	305386	338324	392767	482526	413585	108481	97906	111785	103046	108836	108023	120415	102426
13.76_157.0510m/z	157.051	13.7627	neg	2-(Methoxymethyl)furan	HMDB0034247	Organoheterocyclic compounds	Heteroaromatic compounds	Unclassified	M+FA-H	C6H8O2	40.3	10.6	3.44211	1.53413	1.29988e-08	3.35941e-08	0.810612	1.75395	672244	383273	754235	721225	612319	579593	633357	645724	746419	685076	386320	364476	416236	396066	369049	338731	417583	377723
8.46_636.3151m/z	636.315	8.46018	neg	OG-PS	LMGP20040021	Lipids and lipid-like molecules	Glycerophospholipids	Oxidized glycerophospholipids	M-H	C29H52NO12P	38.9	4.29	-0.513764	1.53185	2.8244e-08	6.89105e-08	4.55053	23.434	302948	12927.7	213488	294185	347071	389406	397206	274010	197947	310272	21004.4	2565.14	23080.6	1651.38	20082.8	3885.37	20815.5	10336.5
3.99_448.1359m/z	448.136	3.9871	neg	N-Desmethylrosuvastatin	HMDB0060942	Organoheterocyclic compounds	Diazines	Pyrimidines and pyrimidine derivatives	M-H2O-H	C21H26FN3O6S	38.2	2.36	2.46405	1.52166	2.75294e-10	9.93923e-10	-39.8312	1.02241e-12	2.83646e-07	277429	2.83646e-07	2.83646e-07	2.83646e-07	2.83646e-07	2.83646e-07	2.83646e-07	2.83646e-07	2.83646e-07	216163	307609	235409	331206	234847	335266	240917	318018
3.94_203.1282m/z	203.128	3.93927	neg	Pelargonic acid	LMFA01010009	Lipids and lipid-like molecules	Fatty Acyls	Fatty Acids and Conjugates	M+FA-H	C9H18O2	46.2	36.7	-4.21361	1.52121	3.71031e-08	8.8615e-08	-2.98547	0.126265	42422.2	335977	13551.4	42685.1	34194.3	91921.5	68721.5	31658.5	13720.4	42924.7	404771	263118	402317	269619	397905	265971	409085	275029
7.33_315.2538m/z	315.254	7.32868	neg	12,13-dihydroxy stearic acid	LMFA02000146	Lipids and lipid-like molecules	Fatty Acyls	Octadecanoids	M-H	C18H36O4	49.2	52	-0.965132	1.52	6.38637e-17	1.88576e-15	-4.06314	0.0598236	17317.5	289477	14074.7	13663.7	28397.4	7227.62	28641.1	19520.6	14475	12540.2	275283	303919	268517	301180	287137	297084	278295	304399
9.53_642.3606m/z	642.361	9.53275	pos	PI(20:2(11Z,14Z)/0:0)	LMGP06050020	Lipids and lipid-like molecules	Glycerophospholipids	Glycerophosphoinositols	M+NH4	C29H53O12P	39.1	0	-1.07585	1.5153	2.68345e-10	9.71599e-10	2.83221	7.12165	316772	44480.2	337661	374293	292811	286638	312291	295512	251042	383929	60335.5	28573.2	57451.9	27831.4	64179.1	25965.8	62213.3	29291.1
1.41_304.0785m/z	304.078	1.4108	neg	Mizoribine	HMDB0041934	Nucleosides, nucleotides, and analogues	Imidazole ribonucleosides and ribonucleotides	1-ribosyl-imidazolecarboxamides	M+FA-H	C9H13N3O6	43.2	20.1	-0.711411	1.51368	1.61961e-14	1.89997e-13	-3.38849	0.0954908	28557.2	299057	43147.2	29424.3	30406.5	11119.9	11451.6	31449.5	44906.4	26552.6	268702	298147	287448	327229	290460	321569	284539	314365
1.66_380.1481m/z	380.148	1.66417	pos	Isochamanetin	LMPK12140146	Lipids and lipid-like molecules	Polyketides	Flavonoids	M+NH4	C22H18O5	41.9	23.4	-3.12178	1.51154	2.85298e-12	1.7023e-11	-7.50146	0.00551869	1503.41	272421	354.217	1619.18	1129.66	988.141	4042.16	1369.45	1673.86	850.573	240717	307575	238201	312004	247811	299568	234661	298831
12.25_329.3045m/z	329.305	12.254	pos	15-hydroxyicosanoic acid	HMDB0061665	Lipids and lipid-like molecules	Fatty Acyls	Fatty acids and conjugates	M+H	C20H40O3	44.7	29.4	-1.44863	1.51131	3.52681e-18	1.88731e-16	-39.7882	1.05334e-12	2.83646e-07	269283	2.83646e-07	2.83646e-07	2.83646e-07	2.83646e-07	2.83646e-07	2.83646e-07	2.83646e-07	2.83646e-07	287105	266546	252306	275785	259936	284581	255746	272262
8.16_473.2642m/z	473.264	8.15868	pos	Erythroskyrin	HMDB0030464	Organoheterocyclic compounds	Furofurans	Unclassified	M+NH4	C26H33NO6	39.3	0.312	-0.99795	1.50838	1.95356e-07	4.15815e-07	0.775096	1.7113	689416	402860	770608	709318	681016	570722	593215	636143	776703	777605	404582	399701	371269	395310	434076	421818	417578	378550
0.68_195.0503m/z	195.05	0.680717	neg	D-Ribose	HMDB0000283	Organic oxygen compounds	Organooxygen compounds	Carbohydrates and carbohydrate conjugates	M+FA-H	C5H10O5	48.6	50.1	-4.84767	1.50739	0.0148835	0.0180535	-0.732262	0.601959	710832	1.18086e+06	590366	486596	857390	711857	1.2737e+06	684641	564004	518096	1.61789e+06	784564	1.5449e+06	808469	1.48484e+06	797745	1.58118e+06	827311
8.16_446.2532m/z	446.253	8.15868	pos	Austalide L	HMDB0030158	Phenylpropanoids and polyketides	Isoflavonoids	Isoflavans	M+NH4	C25H32O6	53.7	74.7	-1.283	1.50529	3.95619e-07	8.03234e-07	0.748648	1.68022	709354	422180	833581	745312	745493	587275	567307	698414	745602	751852	419497	431533	426368	386013	433600	443584	425937	410910
3.54_308.1523m/z	308.152	3.5371	pos	5-Amino-2,3-dihydro-6-(3-hydroxy-4-methoxy-1-oxobutyl)-2,2-dimethyl-4H-1-benzopyran-4-one	93249	Organoheterocyclic compounds	Benzopyrans	1-benzopyrans	M+H	C16H21NO5	50.2	67.7	9.8457	1.505	1.36385e-10	5.28207e-10	-2.36055	0.194717	66820.2	343165	90752.2	71262.2	55989.2	25442.6	54575.2	72832.7	89635	74072.7	382452	307465	379087	298129	389505	304167	378344	306173
10.60_396.2871n	414.321	10.5985	pos	PGF2alpha isopropyl ester	LMFA03010076	Lipids and lipid-like molecules	Fatty Acyls	Eicosanoids	M+NH4, M+Na, M+H	C23H40O5	41.6	21.8	-1.25203	1.50327	0.00137637	0.00185559	0.407606	1.32648	1.48449e+06	1.11912e+06	1.87022e+06	1.45186e+06	1.30886e+06	1.27267e+06	1.23831e+06	1.37411e+06	1.86995e+06	1.48991e+06	1.1768e+06	1.07293e+06	1.16992e+06	1.04871e+06	1.18179e+06	1.06903e+06	1.17263e+06	1.0611e+06
13.05_440.3860n	441.393	13.047	pos	MG(0:0/24:1(15Z)/0:0)	HMDB0011559	Lipids and lipid-like molecules	Glycerolipids	Monoradylglycerols	M+H, M+Na, M+H-H2O	C27H52O4	38.7	0.459	-1.19777	1.50188	1.15706e-08	3.0207e-08	-12.5191	0.000170363	47.0288	276051	2.83646e-07	376.23	2.83646e-07	2.83646e-07	2.83646e-07	2.83646e-07	2.83646e-07	2.83646e-07	174796	408305	252699	297598	247337	281386	250767	295519
6.60_285.2069m/z	285.207	6.59777	neg	2,15,16-trihydroxy palmitic acid	LMFA01050099	Lipids and lipid-like molecules	Fatty Acyls	Fatty Acids and Conjugates	M-H2O-H	C16H32O5	44.8	30	-0.604728	1.50083	1.35351e-14	1.63834e-13	-3.49847	0.0884822	25819.6	291806	25404	29159	21764.9	20205.6	33647.6	25304	24097.1	26974.7	267750	301770	266988	317953	276895	310241	273702	319146
9.67_502.2938m/z	502.294	9.66687	neg	PE(20:3(11Z,14Z,17Z)/0:0)	LMGP02050065	Lipids and lipid-like molecules	Glycerophospholipids	Glycerophosphoethanolamines	M-H	C25H46NO7P	57.2	89.6	-0.294254	1.49978	3.93306e-05	6.22689e-05	2.40987	5.31428	384163	72288.9	212740	364059	459382	561676	599663	329315	184093	362378	70385.5	74748.1	68592.7	68843.7	71490.2	72010.2	73823.9	78416.9
4.36_626.3131m/z	626.313	4.3647	pos	LTC4	LMFA03020003	Lipids and lipid-like molecules	Fatty Acyls	Eicosanoids	M+H	C30H47N3O9S	34.3	0	4.00528	1.49302	4.2305e-09	1.2034e-08	5.22251	37.3365	280259	7506.31	329578	308126	275774	161661	216419	309820	315817	324880	3980.03	12625.5	6419.24	10273.6	6533.19	9510.81	2093.29	8614.88
8.33_314.2454n	297.242	8.33498	pos	18-hydroxy-9S,10R-epoxy-stearic acid	LMFA02000004	Lipids and lipid-like molecules	Fatty Acyls	Octadecanoids	M+H-H2O, 2M+K, M+NH4	C18H34O4	56	84.1	-0.897648	1.49108	2.34309e-13	1.90982e-12	-4.82985	0.0351617	9699.63	275858	8709.99	9363.49	8977.22	6176.23	11885.5	10221.4	11962	10301.2	319046	253728	307561	241620	285398	262215	287691	249606
5.97_570.1582m/z	570.158	5.96622	pos	O-Demethylfonsecin	HMDB0033649	Organoheterocyclic compounds	Naphthopyrans	Naphthopyranones	2M+NH4	C14H12O6	36.3	0	-4.35217	1.48905	0.000926132	0.00126919	-2.11353	0.231082	100780	436122	6435.17	25298	71363	382511	156174	133093	6959.58	24403.7	259260	605287	253267	609191	263694	604506	266246	627522
16.05_510.4645n	528.498	16.052	pos	FAHFA(16:0/9-O-16:0)	HMDB0112110	Lipids and lipid-like molecules	Fatty Acyls	Fatty acids and conjugates	M+NH4, M+Na	C32H62O4	38.7	0	-0.594394	1.48868	1.50598e-16	3.74348e-15	-12.3748	0.000188286	49.1732	261163	2.83646e-07	108.213	123.685	2.83646e-07	2.83646e-07	2.83646e-07	161.487	2.83646e-07	254088	285618	250039	274118	243457	274877	240759	266346
0.96_536.1844m/z	536.184	0.955533	pos	6-{[3,4-dihydroxy-5-(hydroxymethyl)-5-{[3,4,5-trihydroxy-6-(hydroxymethyl)oxan-2-yl]oxy}oxolan-2-yl]methoxy}-3,4,5-trihydroxyoxane-2-carboxylic acid	HMDB0125624	Organic oxygen compounds	Organooxygen compounds	Carbohydrates and carbohydrate conjugates	M+NH4	C18H30O17	35.3	0	4.44396	1.4816	3.64283e-05	5.78376e-05	2.63896	6.22881	372050	59730.5	581400	238097	322631	321519	316608	362225	609698	224221	75553.9	27919.4	101400	32214.2	92059.1	29815.9	83217.6	35663.6
10.08_343.2851m/z	343.285	10.0816	neg	7-Hydroxy-3,7-dimethyloctanal	HMDB0031739	Organic oxygen compounds	Organooxygen compounds	Carbonyl compounds	2M-H	C10H20O2	53	68.8	-0.899306	1.48131	4.204e-09	1.19622e-08	-10.6124	0.000638779	169.833	265871	2.83646e-07	2.83646e-07	2.83646e-07	2.83646e-07	2.83646e-07	2.83646e-07	1358.66	2.83646e-07	221955	308418	207448	333525	209934	310903	206727	328060
3.40_495.2560m/z	495.256	3.40193	pos	Leucylproline	HMDB0011175	Organic acids and derivatives	Carboxylic acids and derivatives	Amino acids, peptides, and analogues	2M+K	C11H20N2O3	39.8	8.14	-4.36679	1.47541	5.29334e-08	1.22724e-07	3.62931	12.3746	291691	23571.8	292435	394603	248770	220763	198275	295521	288906	394257	22885.6	23875.9	23177.6	22741.1	24872.1	23991.7	25745.2	21285.6
11.25_396.1162m/z	396.116	11.2478	neg	N-Acetyl-9-O-acetylneuraminic acid	HMDB0000794	Organic oxygen compounds	Organooxygen compounds	Carbohydrates and carbohydrate conjugates	M+FA-H	C13H21NO10	34.2	0	4.22378	1.47337	0.00211904	0.00280318	1.77992	3.43407	504434	146891	882088	643834	300798	162072	163954	528511	733653	620562	122533	174832	128483	164457	121244	159519	133132	170930
8.73_828.5391m/z	828.539	8.72868	neg	P-IsoPGE2-PC	LMGP20010043	Lipids and lipid-like molecules	Glycerophospholipids	Oxidized glycerophospholipids	M-H	C44H80NO11P	39.1	6.31	-0.631227	1.47042	1.40153e-06	2.64111e-06	-39.82	1.03035e-12	2.83646e-07	275292	2.83646e-07	2.83646e-07	2.83646e-07	2.83646e-07	2.83646e-07	2.83646e-07	2.83646e-07	2.83646e-07	162603	342828	203478	359967	194977	381367	180409	376705
5.22_348.2508n	349.258	5.22212	pos	Dodecyl glucoside	34493	Unclassified	Unclassified	Unclassified	M+H, M+NH4, M+Na	C18H36O6	49.6	54.2	-1.19581	1.46829	5.34694e-20	7.05357e-18	-4.96195	0.0320851	8417.18	262339	8318.19	10096.4	7099.72	6769.42	11026.3	7118.79	6838.6	10070.1	254848	271752	253030	265896	252582	272470	256939	271194
0.94_124.0393m/z	124.039	0.941017	pos	Niacin (Nicotinic acid)	240	Unclassified	Unclassified	Unclassified	M+H	C6H5NO2	43.1	22.6	0.324683	1.46807	1.33941e-05	2.23169e-05	0.634282	1.55217	835382	538204	1.01062e+06	807182	809211	671195	722205	825634	1.03574e+06	801266	520392	540123	507705	549478	531843	567425	530886	557782
10.50_428.3731m/z	428.373	10.4985	pos	Stearoylcarnitine	HMDB0000848	Lipids and lipid-like molecules	Fatty Acyls	Fatty acid esters	M+H	C25H49NO4	51.4	61	-0.876915	1.46708	6.85033e-08	1.56044e-07	1.38526	2.61218	433766	166055	531171	377342	384323	492491	463254	406088	431314	384147	215856	122190	204013	124617	202831	121917	216658	120361
10.79_586.3114n	569.308	10.7912	pos	PI(17:0/0:0)	LMGP06050029	Lipids and lipid-like molecules	Glycerophospholipids	Glycerophosphoinositols	M+H-H2O, M+H	C26H51O12P	55.2	81.9	-0.639998	1.46477	0.0007068	0.000980272	3.57592	11.925	363446	30477.7	84007.2	337633	624620	504545	628315	354361	59437.5	314652	21900	40118.4	17673.7	45247.9	20427.5	39154.7	20622	38677
5.36_306.2536m/z	306.254	5.36112	pos	Bupivacaine	HMDB0014442	Organic acids and derivatives	Carboxylic acids and derivatives	Amino acids, peptides, and analogues	M+NH4	C18H28N2O	40.5	7.68	-1.45225	1.4639	8.61608e-12	4.47171e-11	-11.2857	0.000400549	103.746	259009	181.585	2.83646e-07	147.897	2.83646e-07	2.83646e-07	6.1302	494.353	2.83646e-07	298377	231472	276817	217489	296884	247490	290894	212646
6.78_295.2264m/z	295.226	6.77708	pos	gamma- 12,13-DiHODE	LMFA02000050	Lipids and lipid-like molecules	Fatty Acyls	Octadecanoids	M+H-H2O	C18H32O4	55.6	82.1	-1.06547	1.46195	2.24088e-14	2.50957e-13	-4.25729	0.0522912	13916.2	266129	12214.6	12635.6	11785.9	9844.8	20868.9	13323.4	15836.4	14819.8	245562	284341	238595	288615	247205	288860	250056	285798
8.77_432.2654n	433.273	8.77467	pos	Formimidoyl-fortimicin A	71975	Unclassified	Unclassified	Unclassified	M+H, M+Na, M+H-H2O	C18H36N6O6	37.1	0.00957	-9.88764	1.45822	1.4134e-10	5.45729e-10	-10.7969	0.000562077	142.994	254403	2.83646e-07	2.83646e-07	2.83646e-07	2.83646e-07	2.83646e-07	2.83646e-07	2.83646e-07	1143.96	218654	314187	207738	283798	217344	290031	214872	288604
9.25_522.3200m/z	522.32	9.24715	neg	PE(P-19:1(12Z)/0:0)	LMGP02070003	Lipids and lipid-like molecules	Glycerophospholipids	Glycerophosphoethanolamines	M+FA-H	C24H48NO6P	53.5	72.3	-0.329177	1.44827	0.00266571	0.00348825	12.3543	5236.32	354441	67.6891	52206	274104	478456	833221	622715	270868	36257.4	267705	2.83646e-07	541.513	2.83646e-07	2.83646e-07	2.83646e-07	2.83646e-07	2.83646e-07	2.83646e-07
1.35_357.1289m/z	357.129	1.35218	pos	5-Hydroxy-6-methoxyindole glucuronide	HMDB0010363	Organic oxygen compounds	Organooxygen compounds	Carbohydrates and carbohydrate conjugates	M+NH4	C15H17NO8	47.9	44.7	-1.14315	1.4476	7.94859e-07	1.54471e-06	-8.74587	0.00232933	618.144	265374	2714.66	2.83646e-07	2.83646e-07	2.83646e-07	2.83646e-07	2.83646e-07	1887.32	343.176	186826	350397	180082	344310	176619	354524	183992	346241
15.06_439.4141m/z	439.414	15.057	pos	9-Ketooctacosanoic acid	LMFA01060208	Lipids and lipid-like molecules	Fatty Acyls	Fatty Acids and Conjugates	M+H	C28H54O3	38.5	0	-1.18918	1.44747	4.37137e-18	2.22262e-16	-39.6625	1.14924e-12	2.83646e-07	246813	2.83646e-07	2.83646e-07	2.83646e-07	2.83646e-07	2.83646e-07	2.83646e-07	2.83646e-07	2.83646e-07	227388	244740	240891	261514	236179	257600	247108	259083
5.57_935.6954m/z	935.695	5.56753	pos	3-O-Sulfogalactosylceramide (d18:1/26:1(17Z))	HMDB0012319	Lipids and lipid-like molecules	Sphingolipids	Glycosphingolipids	M+NH4	C50H95NO11S	33.1	0	-1.12872	1.44747	6.01985e-08	1.38337e-07	3.44062	10.8575	290575	26762.6	339925	280913	349707	159245	250085	312428	378739	253562	44403.2	12340.3	42726.3	13878	45444.2	10909.7	32217.6	12181.4
0.93_315.0581m/z	315.058	0.92895	neg	4,5-Dihydroorotic acid	HMDB0000528	Organic acids and derivatives	Carboxylic acids and derivatives	Amino acids, peptides, and analogues	2M-H	C5H6N2O4	39.5	0.27	-0.437188	1.44621	0.00022116	0.000323134	6.17127	72.0674	314205	4359.88	486076	387556	200636	61133.7	94114	354795	547915	381417	4409.46	3285.32	2091.26	3774.04	7848.35	2842.12	3808.73	6819.79
11.57_256.2632m/z	256.263	11.5716	pos	Palmitic amide	HMDB0012273	Lipids and lipid-like molecules	Fatty Acyls	Fatty amides	M+H	C16H33NO	45	28.8	-1.32677	1.44566	0.0341295	0.0398311	0.244294	1.18451	2.68743e+06	2.26881e+06	2.39536e+06	3.25151e+06	3.16233e+06	2.70003e+06	2.25019e+06	2.58834e+06	2.02155e+06	3.13014e+06	2.48243e+06	1.98978e+06	2.50639e+06	2.08199e+06	2.41589e+06	2.07651e+06	2.43313e+06	2.16434e+06
4.45_208.0967m/z	208.097	4.45108	pos	Phenylpropionylglycine	HMDB0000860	Organic acids and derivatives	Carboxylic acids and derivatives	Amino acids, peptides, and analogues	M+H	C11H13NO3	49.9	52.4	-0.767102	1.44302	5.54403e-12	3.03819e-11	-4.15688	0.05606	14677.3	261814	25576.9	16346.9	6147.99	7500.9	6140.43	14109.5	26786.5	14809.2	229796	294230	229898	292220	238509	292961	228997	287903
11.23_572.3683m/z	572.368	11.2345	pos	PC(18:1(9Z)e/2:0)	HMDB0011148	Lipids and lipid-like molecules	Glycerophospholipids	Glycerophosphocholines	M+Na	C28H56NO7P	57.6	96.2	-0.667368	1.44145	6.41279e-05	9.91831e-05	1.46482	2.76029	450440	163186	269397	558701	484908	535945	581597	413915	203750	555303	140245	179465	143702	182032	145703	177959	143162	193219
6.52_466.3522m/z	466.352	6.52398	pos	25-deoxyecdysone	LMST01010187	Lipids and lipid-like molecules	Sterol Lipids	Sterols	M+NH4	C27H44O5	51.4	60.5	-1.13608	1.44036	2.24235e-18	1.34513e-16	-39.6481	1.16075e-12	2.83646e-07	244364	2.83646e-07	2.83646e-07	2.83646e-07	2.83646e-07	2.83646e-07	2.83646e-07	2.83646e-07	2.83646e-07	227259	246819	242325	251769	239041	246994	235562	265146
11.25_388.3545n	389.362	11.249	pos	1-O-(2R-hydroxy-eicosanyl)-sn-glycerol	LMGL01020066	Lipids and lipid-like molecules	Glycerolipids	Monoradylglycerols	M+H, M+Na	C23H48O4	47.6	45.7	-1.82884	1.43828	3.42429e-09	9.92173e-09	-39.6829	1.13306e-12	2.83646e-07	250336	2.83646e-07	2.83646e-07	2.83646e-07	2.83646e-07	2.83646e-07	2.83646e-07	2.83646e-07	2.83646e-07	194870	322728	204656	286271	198064	290086	203828	302186
7.12_296.2348n	279.232	7.1162	pos	15-hydroxy-9Z,12Z-Octadecadienoic acid	LMFA02000316	Lipids and lipid-like molecules	Fatty Acyls	Octadecanoids	M+H-H2O, M+H	C18H32O3	54.4	76.4	-1.0508	1.43617	5.11752e-16	1.02979e-14	-1.75605	0.296057	102475	346132	86854.8	98838	120007	75496	124804	110892	103749	99158.4	339092	348133	344381	346757	344378	348825	349515	347976
7.82_297.2421m/z	297.242	7.82038	pos	9R,10S-EpOME	43441	Lipids and lipid-like molecules	Fatty Acyls	Fatty acids and conjugates	M+H	C18H32O3	56.2	84.8	-0.952428	1.43592	1.9577e-15	3.15221e-14	-2.37466	0.192822	58074.3	301181	59246.6	58067.5	58513.9	40882.4	61513.7	61102.7	64590.6	60677.1	281875	319807	285535	315182	286241	319168	288812	312828
10.38_525.4774m/z	525.477	10.3844	pos	Nb-Pentacosanoyltryptamine	HMDB0040820	Organoheterocyclic compounds	Indoles and derivatives	Indoles	M+H	C35H60N2O	39.8	1.63	-0.861679	1.42987	1.92925e-11	9.18544e-11	-8.93513	0.00204295	497.992	243761	3983.94	2.83646e-07	2.83646e-07	2.83646e-07	2.83646e-07	2.83646e-07	2.83646e-07	2.83646e-07	212247	271964	211098	285023	211379	272744	206972	278660
2.48_545.1546m/z	545.155	2.48282	pos	N-Acetylvanilalanine	HMDB0011716	Organic acids and derivatives	Carboxylic acids and derivatives	Amino acids, peptides, and analogues	2M+K	C12H15NO5	43.9	31.8	2.67116	1.42719	1.46126e-08	3.73887e-08	-4.77787	0.0364518	9390.69	257620	17799.2	8425.38	7749.37	450.787	392.534	10940.7	21462.5	7905	198776	316565	199998	311652	201682	324569	206473	301243
4.28_735.1045m/z	735.104	4.2787	pos	{3-[2-hydroxy-3-(2,4,6-trihydroxyphenyl)propyl]phenyl}oxidanesulfonic acid	HMDB0127752	Phenylpropanoids and polyketides	Linear 1,3-diarylpropanoids	Cinnamylphenols	2M+Na	C15H16O8S	37.2	0	2.94162	1.42699	4.62841e-14	4.69407e-13	-5.53932	0.021503	5287.34	245888	1525.49	3728.12	6167.11	3851.82	11637.3	6586.22	5671.66	3130.98	220646	249655	245802	254877	209401	276829	240709	269185
8.79_351.3365m/z	351.337	8.7909	pos	2,4,12-Octadecatrienoic acid isobutylamide	HMDB0032033	Lipids and lipid-like molecules	Fatty Acyls	Fatty amides	M+NH4	C22H39NO	53.3	71.7	-1.32472	1.42107	9.87197e-12	5.04231e-11	5.23795	37.738	245865	6515.05	222251	281514	264048	255491	241450	236474	181783	283910	8183.98	6781.86	4738.08	6877.45	5955	6357.48	6728.65	6497.9
5.68_225.1127m/z	225.113	5.67672	neg	3,4-Methylenesebacic acid	HMDB0059729	Lipids and lipid-like molecules	Fatty Acyls	Fatty acids and conjugates	M-H	C12H18O4	48.7	48.8	-2.39229	1.41818	1.39318e-12	9.126e-12	-5.38794	0.0238819	5828.4	244051	7767.01	6769.41	3792.56	4463.7	3332.4	5864.25	9125.03	5512.81	210140	272251	217149	274804	220705	267489	220994	268873
9.91_490.3286m/z	490.329	9.91317	pos	PE(0:0/20:1(11Z))	LMGP02050046	Lipids and lipid-like molecules	Glycerophospholipids	Glycerophosphoethanolamines	M+H-H2O	C25H50NO7P	56.1	85.9	-1.25902	1.41707	0.00211699	0.00280067	-1.85927	0.275616	121818	441986	31421.2	102773	174226	189626	249255	100463	22817.7	103965	230717	625674	221482	686455	230480	641992	235037	664050
10.24_339.2890m/z	339.289	10.2409	pos	MG(0:0/18:1(11Z)/0:0)	HMDB0011536	Lipids and lipid-like molecules	Glycerolipids	Monoradylglycerols	M+H-H2O	C21H40O4	45.2	31.3	-1.11789	1.41567	1.62024e-10	6.17075e-10	-1.53869	0.344199	126558	367689	86521.1	115000	142251	165131	178864	111997	89752.6	122947	334529	375149	344440	411516	357795	377049	353530	387506
4.07_304.1672n	322.201	4.07438	pos	3-Polyprenyl-4-hydroxy-5-methoxybenzoate	HMDB0060379	Benzenoids	Benzene and substituted derivatives	Benzoic acids and derivatives	M+NH4, 2M+NH4	C18H24O4	47.3	41.7	-0.968122	1.41413	1.91792e-17	7.00021e-16	-4.57617	0.0419212	10311.3	245969	8601.88	10131.1	7856.08	17665.8	12301.8	9071.82	5800.54	11061.5	232836	258829	233393	248357	234194	264485	242261	253395
0.96_481.2037m/z	481.204	0.955533	pos	Prolyl-Asparagine	HMDB0029012	Organic acids and derivatives	Carboxylic acids and derivatives	Amino acids, peptides, and analogues	2M+Na	C9H15N3O4	38	0	4.29444	1.40786	1.69618e-10	6.42777e-10	6.09504	68.3579	242252	3543.88	256276	284354	223315	152948	238088	253479	279290	250265	10274.3	2.83646e-07	3537.45	2.83646e-07	9962.91	2.83646e-07	4576.31	2.83646e-07
10.63_408.3468m/z	408.347	10.6319	pos	Homolithocholic acid	LMST04070035	Lipids and lipid-like molecules	Sterol Lipids	Bile acids and derivatives	M+NH4	C25H42O3	44.3	23.6	-0.953208	1.40747	1.4692e-20	2.68637e-18	-4.89666	0.0335705	8105.58	241449	11198.4	7019.16	8743.86	5992.68	4969.42	7053.97	13403.5	6463.69	251418	240202	229679	242153	239097	250057	236679	242307
10.68_514.0923m/z	514.092	10.6803	neg	Indomethacin acyl glucuronide	HMDB0060922	Organoheterocyclic compounds	Indoles and derivatives	Benzoylindoles	M-H2O-H	C25H24ClNO10	36.8	0	2.31643	1.40621	5.81937e-07	1.15272e-06	8.17855	289.728	249505	861.172	249831	379922	224643	150534	159291	267680	215891	348251	2.83646e-07	648.964	2.83646e-07	2926.08	1438.84	1177.39	2.83646e-07	698.109
2.95_665.1213m/z	665.121	2.95472	pos	NAD	HMDB0000902	Nucleosides, nucleotides, and analogues	(5'->5')-dinucleotides	Unclassified	M+H	C21H28N7O14P2+	37	0	-4.41325	1.40483	9.20457e-20	1.06728e-17	-39.5777	1.21879e-12	2.83646e-07	232727	2.83646e-07	2.83646e-07	2.83646e-07	2.83646e-07	2.83646e-07	2.83646e-07	2.83646e-07	2.83646e-07	235734	230225	219731	224320	239636	233092	231715	247362
3.02_329.1096m/z	329.11	3.01897	pos	7-Hydroxy-6-methyl-8-ribityl lumazine	HMDB0004256	Organoheterocyclic compounds	Pteridines and derivatives	Unclassified	M+H	C12H16N4O7	39.4	4.91	1.37337	1.40335	6.02885e-08	1.3851e-07	-39.6377	1.16912e-12	2.83646e-07	242615	2.83646e-07	2.83646e-07	2.83646e-07	2.83646e-07	2.83646e-07	2.83646e-07	2.83646e-07	2.83646e-07	188422	311197	174866	297893	185140	318094	176814	288492
6.12_487.2369m/z	487.237	6.11562	neg	7-Sulfocholic acid	HMDB0002421	Lipids and lipid-like molecules	Steroids and steroid derivatives	Bile acids, alcohols and derivatives	M-H	C24H40O8S	40.9	13.9	-0.441779	1.39933	6.76887e-07	1.32684e-06	-2.48254	0.178929	56606.9	316365	23506.4	127383	34295.9	29500.4	21678.2	69822	24254.3	122415	390701	245578	388540	241407	382974	255914	379159	246646
11.55_582.3776m/z	582.378	11.5459	neg	PC(19:0/0:0)	LMGP01050041	Lipids and lipid-like molecules	Glycerophospholipids	Glycerophosphocholines	M+FA-H	C27H56NO7P	57.2	89	-0.124758	1.39409	0.00235523	0.00309902	4.8053	27.9602	337714	12078.4	66307.5	242427	504650	730095	596628	262588	38759.8	260257	11579.8	8302.11	13923.9	12301.9	11351.2	14808.2	10741.7	13618.1
9.32_406.3523m/z	406.352	9.3234	pos	Aminopentol	73370	Unclassified	Unclassified	Unclassified	M+H	C22H47NO5	38.9	0.525	-0.97374	1.39265	5.41555e-20	7.05357e-18	-9.64643	0.00124777	285.782	229033	1096.28	2.83646e-07	2.83646e-07	2.83646e-07	2.83646e-07	248.532	941.439	2.83646e-07	217686	220189	226443	223256	236435	238349	233629	236281
0.75_201.0398m/z	201.04	0.753283	neg	2,3-Methyleneglutaric acid	HMDB0059731	Lipids and lipid-like molecules	Fatty Acyls	Fatty acids and conjugates	M+FA-H	C7H8O4	38.2	0	-4.44427	1.39253	2.62378e-06	4.76714e-06	-39.6756	1.13879e-12	2.83646e-07	249078	2.83646e-07	2.83646e-07	2.83646e-07	2.83646e-07	2.83646e-07	2.83646e-07	2.83646e-07	2.83646e-07	157706	328776	149876	337519	186010	338077	156503	338155
8.98_344.2922n	345.3	8.98207	pos	Phytophthora mating hormone alpha1	LMPR0104010014	Lipids and lipid-like molecules	Prenol lipids	Isoprenoids	M+H, M+Na, M+H-H2O	C20H40O4	47.3	43.4	-1.26094	1.39089	2.58345e-10	9.37893e-10	-11.5317	0.000337761	78.2726	231740	2.83646e-07	328.563	2.83646e-07	2.83646e-07	2.83646e-07	2.83646e-07	297.618	2.83646e-07	190763	263444	196370	270237	193175	267482	192424	280022
11.14_437.4097m/z	437.41	11.1402	pos	Type IV cyanolipid 22:0 ester	LMFA07030004	Lipids and lipid-like molecules	Fatty Acyls	Fatty esters	M+NH4	C27H49NO2	39.8	4.33	-1.09906	1.39015	8.12905e-15	1.05158e-13	-39.5479	1.24424e-12	2.83646e-07	227967	2.83646e-07	2.83646e-07	2.83646e-07	2.83646e-07	2.83646e-07	2.83646e-07	2.83646e-07	2.83646e-07	212058	239652	210970	242290	218267	238705	204047	257747
14.14_675.5425m/z	675.542	14.138	pos	SM(d18:1/14:0)	HMDB0012097	Lipids and lipid-like molecules	Sphingolipids	Phosphosphingolipids	M+H	C37H75N2O6P	38	0	-1.59946	1.39003	2.09344e-07	4.43579e-07	-0.974319	0.50898	257904	506708	421717	266611	242311	238790	249938	250544	178427	214895	553122	479384	505139	508174	496738	522505	485226	503374
5.43_348.2508n	349.258	5.43008	pos	Sativic acid	35482	Unclassified	Unclassified	Unclassified	M+H, M+Na	C18H36O6	50.1	56.3	-1.1187	1.38992	3.82186e-23	5.59049e-20	-4.72845	0.0377219	8931.61	236775	10757.9	10351.2	7417.66	6558.4	8488.25	8271.95	10417.3	9190.18	233263	234992	238815	242300	243393	237384	233943	230111
7.67_520.3993m/z	520.399	7.66577	pos	Ganoderiol I	HMDB0037778	Lipids and lipid-like molecules	Prenol lipids	Triterpenoids	M+NH4	C31H50O5	46.4	34.8	-0.704635	1.38778	9.89006e-13	6.74809e-12	-39.5485	1.24368e-12	2.83646e-07	228071	2.83646e-07	2.83646e-07	2.83646e-07	2.83646e-07	2.83646e-07	2.83646e-07	2.83646e-07	2.83646e-07	205048	254014	200168	264401	203130	245269	205005	247530
15.36_526.4592n	544.493	15.3595	pos	DG(8:0/21:0/0:0)	HMDB0092945	Lipids and lipid-like molecules	Glycerolipids	Diradylglycerols	M+NH4, M+Na, M+H	C32H62O5	38.2	0	-0.971745	1.38624	8.79814e-14	8.12556e-13	-39.5541	1.23885e-12	2.83646e-07	228958	2.83646e-07	2.83646e-07	2.83646e-07	2.83646e-07	2.83646e-07	2.83646e-07	2.83646e-07	2.83646e-07	187814	222763	244890	226271	259214	224336	251491	214889
14.73_704.5212m/z	704.521	14.7341	pos	PC(16:0/14:1(9Z))	HMDB0007966	Lipids and lipid-like molecules	Glycerophospholipids	Glycerophosphocholines	M+H	C38H74NO8P	38.4	0	-1.78524	1.38523	0.0181526	0.0218213	1.53245	2.89277	588144	203315	1.44369e+06	597194	329745	230574	241740	604955	852792	404467	224961	174395	239612	181011	241639	163184	238296	163425
0.69_131.1178m/z	131.118	0.692783	pos	Epsilon-caprolactam	HMDB0062769	Organoheterocyclic compounds	Lactams	Caprolactams	M+NH4	C6H11NO	39.4	0	-0.449158	1.37951	1.78802e-07	3.82765e-07	-3.48044	0.0895951	23303.3	260096	20723.5	19312.8	19286.5	23988.5	35503.3	19561.4	19420.7	28630	195713	328172	191144	328351	191000	330391	199990	316008
6.32_136.0886n	290.211	6.31908	pos	2-Isopropylphenol	HMDB0032029	Benzenoids	Benzene and substituted derivatives	Cumenes	M+NH4, 2M+NH4	C9H12O	40.4	18.7	-1.23706	1.37901	4.37458e-22	2.5996e-19	-5.39137	0.0238251	5474.19	229765	7347.22	5539.95	4757.87	4337.08	4725.76	5138.89	6932.37	5014.35	223753	225259	229974	228783	230966	236859	238396	224131
14.56_740.5568m/z	740.557	14.5634	pos	PC(14:0/20:2(11Z,14Z))	HMDB0007880	Unclassified	Unclassified	Unclassified	M+H-H2O	C42H80NO8P	37.2	0	-2.78393	1.37861	0.00841194	0.0104564	2.89054	7.4155	382869	51631	403622	1.11682e+06	316518	270794	179530	270947	184482	320244	26704.1	46644.7	70211.1	47295.2	65288.9	50964	56285.6	49654.2
12.16_535.3633n	536.371	12.1642	pos	PC(O-16:0/3:1(2E))	LMGP01020070	Lipids and lipid-like molecules	Glycerophospholipids	Glycerophosphocholines	M+H, M+Na	C27H54NO7P	39.1	0	-0.835472	1.37783	1.35575e-11	6.69462e-11	-3.01672	0.123559	32209.9	260684	4170.7	21775.9	42589.7	80401.2	73489.6	11364.5	1963.39	21924.4	275319	253388	279489	246446	257577	254886	269342	249024
10.51_260.2138n	261.221	10.5144	pos	6-[1]-ladderane hexanol	LMFA01140088	Lipids and lipid-like molecules	Fatty Acyls	Fatty Acids and Conjugates	M+H-H2O, M+H	C18H28O	53.3	70.1	-0.834766	1.37767	2.37318e-10	8.68521e-10	6.72037	105.447	228045	2162.66	213993	285829	236483	223310	225115	205106	158437	276087	2567.05	1853.42	3096.48	1869.02	2054.26	2211.64	1994.16	1655.21
4.28_655.5635m/z	655.564	4.2787	pos	DG(20:2(11Z,14Z)/20:2(11Z,14Z)/0:0)	HMDB0007428	Lipids and lipid-like molecules	Glycerolipids	Diradylglycerols	M+H-H2O	C43H76O5	31.9	0	-3.63944	1.37718	3.47544e-09	1.00592e-08	-2.31538	0.200909	57699.9	287194	66066.7	57416.1	42160	55331	62153.4	55733.8	67250.1	55488.4	239104	338784	236440	320774	228721	336931	264403	332397
5.27_262.1799m/z	262.18	5.27438	pos	2-methyl-2-(4-methylpent-3-en-1-yl)-2H-chromen-8-ol	HMDB0134717	Organoheterocyclic compounds	Benzopyrans	1-benzopyrans	M+NH4	C16H20O2	48.3	73.6	-1.10683	1.37697	2.53438e-19	2.36244e-17	-6.2737	0.0129249	2935.54	227123	2706.26	1649.67	3631.12	3236.12	1861.03	4565.03	3566.71	2268.41	236051	220173	235208	214236	233968	223461	234974	218916
7.38_234.1617n	235.169	7.38357	pos	(1alpha,4beta,5beta)-4-Hydroxy-7(11),10(14)-guaiadien-8-one	HMDB0036449	Lipids and lipid-like molecules	Prenol lipids	Sesquiterpenoids	M+H-H2O, M+H	C15H22O2	55.3	81.3	-1.03566	1.37647	1.21268e-18	8.66885e-17	-4.27239	0.0517467	12183.8	235450	16379.9	13391.6	9193.46	8208.66	9957.78	12071.5	14867.5	13399.9	228782	250077	229634	240884	224911	228805	232868	247638
9.47_431.2202m/z	431.22	9.47237	neg	LysoPA(18:3(6Z,9Z,12Z)/0:0)	HMDB0114743	Lipids and lipid-like molecules	Glycerophospholipids	Glycerophosphates	M-H	C21H37O7P	53.5	74	-0.532126	1.3735	7.30465e-06	1.25536e-05	2.7241	6.60749	291074	44052	172723	358720	343090	303601	428242	164940	192348	364926	53517.4	39145.7	51458.8	36070	47631.1	38473.2	49713.1	36407.1
5.84_376.3054m/z	376.305	5.84447	pos	9,13-dihydroxy-12-ethoxy-10-octadecenoic acid	LMFA01050122	Lipids and lipid-like molecules	Fatty Acyls	Fatty Acids and Conjugates	M+NH4	C20H38O5	46.4	39.1	-1.002	1.36984	9.53772e-17	2.57993e-15	-3.29472	0.101904	25181.9	247114	18928.5	36641.8	18747	19614.3	24361.3	24522.8	24162.6	34477	228892	248733	230010	246450	253766	253252	257199	258611
7.13_317.2926n	356.258	7.13285	pos	Phytosphingosine	HMDB0004610	Organic nitrogen compounds	Organonitrogen compounds	Amines	M+H, M+K	C18H39NO3	45.7	38.2	-1.11995	1.36835	7.49066e-10	2.46782e-09	-1.47302	0.360228	128230	355970	95025.8	134110	72338.4	197169	159341	122788	94983	150086	329562	365344	347529	374989	341179	360091	348849	380214
16.72_822.5403m/z	822.54	16.7247	pos	PC(14:1(9Z)/22:2(13Z,16Z))	HMDB0007921	Unclassified	Unclassified	Unclassified	M+K	C44H82NO8P	39	0	-0.889674	1.36783	4.10002e-07	8.30485e-07	1.13778	2.20042	432641	196617	582779	457641	384891	374141	352357	431077	449445	428794	239133	165991	216717	176585	204319	179543	206145	184501
9.88_572.2957n	555.292	9.88067	pos	PI(16:0/0:0)	LMGP06050002	Lipids and lipid-like molecules	Glycerophospholipids	Glycerophosphoinositols	M+H-H2O, M+H	C25H49O12P	54.8	78.8	-0.758379	1.36734	0.0289383	0.0340463	-0.657016	0.634189	674250	1.06317e+06	271478	501394	1.06527e+06	1.01314e+06	1.28683e+06	537333	248709	469847	846907	1.28845e+06	862654	1.30366e+06	846592	1.26487e+06	859413	1.23282e+06
3.97_460.2200m/z	460.22	3.97075	neg	Pimozide	1938	Benzenoids	Benzene and substituted derivatives	Diphenylmethanes	M-H	C28H29F2N3O	37.9	0.375	-1.31836	1.36705	9.07422e-21	1.8756e-18	-9.71828	0.00118715	261.553	220320	2.83646e-07	2.83646e-07	2.83646e-07	2092.42	2.83646e-07	2.83646e-07	2.83646e-07	2.83646e-07	212140	219714	220811	224741	210504	225909	217999	230737
3.89_279.1700m/z	279.17	3.88918	pos	Isoleucyl-Phenylalanine	85820	Organic acids and derivatives	Carboxylic acids and derivatives	Amino acids, peptides, and analogues	M+H	C15H22N2O3	48	44.3	-1.00339	1.36576	1.36784e-10	5.29535e-10	-4.90569	0.0333612	7698.56	230764	7129.02	8432.94	6301.58	6317.91	7842.08	8151.2	7001.61	10412.2	195206	273338	192537	251432	197241	274900	198220	263237
16.72_716.5216m/z	716.522	16.7247	pos	PE(16:0/18:2(9Z,12Z))	HMDB0008928	Lipids and lipid-like molecules	Glycerophospholipids	Glycerophosphoethanolamines	M+H	C39H74NO8P	39	0	-1.24952	1.36535	0.0250647	0.0296892	0.821901	1.76773	904923	511911	1.76352e+06	904745	712973	389772	446991	954584	1.24296e+06	823843	485450	510187	512080	541769	521975	489908	527572	506348
8.42_459.4151m/z	459.415	8.41683	pos	2R-aminotridecanoic acid	LMFA01100024	Lipids and lipid-like molecules	Fatty Acyls	Fatty Acids and Conjugates	2M+H	C13H27NO2	51	68.4	-1.25774	1.36531	3.22037e-15	4.7955e-14	-39.5087	1.27845e-12	2.83646e-07	221868	2.83646e-07	2.83646e-07	2.83646e-07	2.83646e-07	2.83646e-07	2.83646e-07	2.83646e-07	2.83646e-07	243165	206222	229526	208196	231201	206914	245383	204339
3.37_374.2024m/z	374.202	3.3678	pos	2-O-Methyl-L-fucose	HMDB0033789	Organic oxygen compounds	Organooxygen compounds	Carbohydrates and carbohydrate conjugates	2M+NH4	C7H14O5	39.3	0	0.934264	1.36487	2.2781e-17	7.96328e-16	-3.66452	0.0788622	18891	239544	17259.2	22557.8	20668.3	27947.6	16832.4	13748.9	18008.5	14105.3	244061	220170	253392	231126	244810	244250	248269	230277
2.43_511.2937n	550.257	2.43353	pos	Cytochalasin Ppho	HMDB0035368	Alkaloids and derivatives	Cytochalasans	Unclassified	M+Na, M+K	C30H41NO6	35.1	0	0.703967	1.36482	1.45591e-10	5.59872e-10	3.35417	10.226	252114	24654.2	267968	219791	272338	313259	198367	269804	265700	209687	21721.4	25030.2	21554.3	26299.7	26256	28116	24836.1	23420.1
2.74_883.3689m/z	883.369	2.74355	pos	Blasticidin S	HMDB0030452	Organooxygen compounds	Carbohydrates and carbohydrate conjugates	Sugar acids and derivatives	2M+K	C17H26N8O5	35.4	0	0.596293	1.36472	5.03408e-06	8.80986e-06	-1.10925	0.463535	212547	458536	336475	208406	110708	160422	103742	213027	361211	206387	459810	477430	467996	468638	437688	464657	483070	408995
3.49_799.7073m/z	799.707	3.48747	pos	SM(d18:0/24:0)	HMDB0012094	Lipids and lipid-like molecules	Sphingolipids	Phosphosphingolipids	M+H-H2O	C47H97N2O6P	32.3	0	2.70226	1.36457	2.00301e-10	7.46209e-10	4.99477	31.8842	233447	7321.69	231269	242973	301251	210730	160336	244936	250241	225837	6523.47	11616.6	4895.33	6790.59	5544.31	6240.38	8951.94	8010.95
1.30_283.1034m/z	283.103	1.30382	pos	1-Methylinosine	3780	Nucleosides, nucleotides, and analogues	Purine nucleosides	Unclassified	M+H	C11H14N4O5	43.5	20.9	-1.00146	1.36362	7.5818e-15	9.96376e-14	-2.48765	0.178296	47725.9	267678	71276	48493.7	36179.6	21447.9	39699.8	47174.4	68849.2	48686.8	264690	274570	265832	271861	260863	278763	253500	271344
7.17_235.1690m/z	235.169	7.16668	pos	Procurcumenol	HMDB0036427	Lipids and lipid-like molecules	Prenol lipids	Sesquiterpenoids	M+H	C15H22O2	56.5	86.1	-1.25564	1.36023	4.5756e-18	2.29577e-16	-3.33547	0.0990661	23966.7	241926	35051.5	21426.8	21364.8	16927.8	16554.8	23792	33663.1	22952.5	234439	238504	232235	252375	238230	242293	242189	255144
0.94_164.0471n	165.054	0.941017	pos	2-Hydroxycinnamic acid	306	Phenylpropanoids and polyketides	Cinnamic acids and derivatives	Hydroxycinnamic acids and derivatives	M+H-H2O, M+H, 2M+NH4	C9H8O3	53.3	72.1	-1.28278	1.35946	5.53065e-06	9.63986e-06	1.07813	2.1113	467964	221647	379174	436301	456751	619505	617266	421390	369088	444240	223968	223311	198282	216836	217423	238754	220055	234550
6.81_330.2634m/z	330.263	6.81057	pos	9,10-DiHODE	HMDB0010221	Lipids and lipid-like molecules	Fatty Acyls	Lineolic acids and derivatives	M+NH4	C18H32O4	54.3	78	-1.41021	1.35709	1.01106e-15	1.81165e-14	-3.5847	0.0833483	19769.3	237189	24505.7	24017.4	10606.7	14678.5	16805.9	20243.3	24054.6	23242	216212	244433	214484	249400	241931	252972	232216	245864
10.16_554.3459m/z	554.346	10.1571	neg	PC(17:0/0:0)	LMGP01050024	Lipids and lipid-like molecules	Glycerophospholipids	Glycerophosphocholines	M+FA-H	C25H52NO7P	56.3	88.1	-0.805459	1.35043	0.000258011	0.000374244	1.63542	3.10679	397716	128015	212990	333681	565245	562569	554578	385417	164325	402926	123829	121670	136222	124675	119278	127044	146330	125073
5.97_570.3588m/z	570.359	5.96622	pos	Janthitrem C	HMDB0040684	Organoheterocyclic compounds	Naphthopyrans	Unclassified	M+H	C37H47NO4	33.1	1.26	1.72807	1.34628	0.00111759	0.00151747	-2.10478	0.232487	83905.3	360904	10043.9	20912.7	63213.4	323533	127030	104756	1483.31	20269.4	193017	521136	232977	499010	219615	492175	205361	523939
0.71_136.0616m/z	136.062	0.707283	pos	FAPy-adenine	HMDB0004816	Organoheterocyclic compounds	Diazines	Pyrimidines and pyrimidine derivatives	M+H-H2O	C5H7N5O	39.3	0	-0.809746	1.34361	8.96254e-11	3.62004e-10	2.08671	4.24778	283250	66682	291426	266134	256524	307549	331687	257528	288527	266628	85208.1	45366.9	87273.4	43531.8	94567.8	44819	88748.1	43940.9
10.26_665.2918m/z	665.292	10.2612	neg	Pefloxacin	HMDB0014630	Organoheterocyclic compounds	Quinolines and derivatives	Quinoline carboxylic acids	2M-H	C17H20FN3O3	52.5	70.8	2.06151	1.33989	1.06944e-09	3.4202e-09	-1.86881	0.2738	82813	302458	36413.7	78863.3	110839	121208	149230	52849.7	33174.4	79925.6	299990	301630	324651	306616	286628	315752	298314	286086
1.40_242.0901n	243.097	1.40062	pos	Thymidine	3375	Nucleosides, nucleotides, and analogues	Pyrimidine nucleosides	Pyrimidine 2'-deoxyribonucleosides	M+H, 2M+H, M+Na	C10H14N2O5	50	62.7	-0.90643	1.33902	5.45926e-18	2.62155e-16	-3.85968	0.0688844	15632	226931	22866.5	17160.2	15826.3	6830.04	7618.54	17510.6	21028	16215.9	228235	241236	218866	224650	217946	235415	217608	231495
10.13_468.3083m/z	468.308	10.1333	pos	1-Heptadecanoylglycerophosphoethanolamine	HMDB0061691	Lipids and lipid-like molecules	Glycerophospholipids	Glycerophosphoethanolamines	M+H	C22H46NO7P	56.9	91.2	-0.343618	1.33871	0.00418179	0.0053535	3.32721	10.0366	348801	34752.7	63180.9	242599	534187	709909	678137	272251	49637.8	240504	34190.3	31329.7	24036.6	45362.6	40038.6	34624.1	34338.1	34101.5
8.65_358.2716n	341.268	8.64572	pos	13,14-Dihydro PGF-1a	HMDB0005076	Lipids and lipid-like molecules	Fatty Acyls	Eicosanoids	M+H-H2O, M+NH4, M+Na, M+H	C20H38O5	38.7	0	-1.02828	1.33815	3.36977e-21	9.3299e-19	-39.4367	1.34388e-12	2.83646e-07	211066	2.83646e-07	2.83646e-07	2.83646e-07	2.83646e-07	2.83646e-07	2.83646e-07	2.83646e-07	2.83646e-07	213318	214633	200400	212777	209879	219275	214344	203900
0.93_281.1106n	282.119	0.926517	pos	N-(1-Deoxy-1-fructosyl)threonine	HMDB0037843	Organic oxygen compounds	Organooxygen compounds	Carbohydrates and carbohydrate conjugates	M+H-H2O, M+H	C10H19NO8	39	0	-1.58078	1.33768	3.58307e-11	1.59493e-10	-2.10262	0.232836	65092.4	279564	93887.5	73503.1	51210.1	24182.7	48851.6	67690.3	90515.2	70899	268050	292852	243628	270918	256673	316204	296772	291416
12.60_354.3129n	377.302	12.6047	pos	2-oxo-docosanoic acid	LMFA01060140	Lipids and lipid-like molecules	Fatty Acyls	Fatty Acids and Conjugates	M+H, M+Na	C22H42O3	39.5	4.06	-1.3237	1.33732	5.93946e-12	3.22699e-11	-13.2865	0.000100085	21.4676	214494	171.741	2.83646e-07	2.83646e-07	2.83646e-07	2.83646e-07	2.83646e-07	2.83646e-07	2.83646e-07	283329	199828	204281	217543	196646	217037	200390	196901
10.58_372.3619m/z	372.362	10.5816	pos	Filfiline	HMDB0030953	Organic acids and derivatives	Carboximidic acids and derivatives	Carboximidic acids	M+H-H2O	C26H47NO	39.9	6.8	-1.47412	1.33702	4.15376e-20	6.12309e-18	-10.7481	0.000581451	122.494	210669	180.961	108.811	90.1716	100.494	101.507	87.0222	156.934	154.048	207337	210094	199256	210196	205309	216910	212757	223488
0.98_262.1445m/z	262.144	0.98455	pos	Batatasin III	HMDB0030636	Phenylpropanoids and polyketides	Stilbenes	Unclassified	M+NH4	C15H16O3	36.3	0	2.84697	1.33652	1.88055e-10	7.06311e-10	1.73648	3.3322	306972	92122.8	317636	339162	294816	276792	238780	315341	314410	358837	96963.2	90683.9	85677.3	91124.9	89707.2	100678	85326.8	96821.2
2.66_245.1857m/z	245.186	2.66448	pos	N-(6-aminohexanoyl)-6-aminohexanoic acid	45748	Unclassified	Unclassified	Unclassified	M+H	C12H24N2O3	55	80.2	-1.2637	1.33616	3.63373e-07	7.41883e-07	-12.5343	0.000168573	39.2269	232700	2.83646e-07	2.83646e-07	2.83646e-07	2.83646e-07	2.83646e-07	2.83646e-07	2.83646e-07	313.815	298142	171433	304607	159159	293144	174242	308424	152448
10.81_553.4934m/z	553.493	10.8066	pos	Linoleyl oleate	LMFA07010149	Lipids and lipid-like molecules	Fatty Acyls	Fatty esters	M+Na	C36H66O2	37.6	0	-3.92079	1.33452	4.33208e-15	6.1707e-14	-39.4401	1.34077e-12	2.83646e-07	211555	2.83646e-07	2.83646e-07	2.83646e-07	2.83646e-07	2.83646e-07	2.83646e-07	2.83646e-07	2.83646e-07	218289	199212	219517	207738	233784	179776	207938	226189
8.50_318.2766n	319.284	8.50025	pos	1-O-(2R-hydroxy-pentadecyl)-sn-glycerol	LMGL01020062	Lipids and lipid-like molecules	Glycerolipids	Monoradylglycerols	M+H, M+Na	C18H38O4	47.5	42.5	-1.28517	1.33434	1.96074e-10	7.32668e-10	-9.42349	0.00145629	310.723	213367	701.928	748.807	2.83646e-07	2.83646e-07	2.83646e-07	195.139	597.953	241.955	180136	248207	178499	240455	176810	258215	179384	245226
10.55_409.3783m/z	409.378	10.5479	pos	Type IV cyanolipid 20:0 ester	LMFA01110001	Lipids and lipid-like molecules	Fatty Acyls	Fatty Acids and Conjugates	M+NH4	C25H45NO2	38.8	0.0947	-1.40056	1.33235	6.52193e-14	6.29549e-13	-39.4277	1.35228e-12	2.83646e-07	209754	2.83646e-07	2.83646e-07	2.83646e-07	2.83646e-07	2.83646e-07	2.83646e-07	2.83646e-07	2.83646e-07	186236	217467	194329	243692	195001	216058	194671	230578
10.62_494.3236m/z	494.324	10.6152	pos	PE(19:1(9Z)/0:0)	77685	Unclassified	Unclassified	Unclassified	M+H	C24H48NO7P	57.9	94.8	-1.0226	1.33225	0.00134089	0.0018089	3.23756	9.43198	320722	34003.7	102860	253923	454321	643271	536641	238838	80990.7	254932	28529.4	37224.4	30793.3	40550.5	29019.4	39385.7	30427.2	36099.7
12.75_386.3391n	409.328	12.7505	pos	MG(20:0/0:0/0:0)[rac]	LMGL01010007	Lipids and lipid-like molecules	Glycerolipids	Monoradylglycerols	M+H, M+Na, M+NH4	C23H46O4	38.8	0	-1.27047	1.32894	1.29611e-12	8.55791e-12	-10.7385	0.000585303	123.602	211176	105.713	176.207	181.132	121.8	93.5818	125.249	113.581	71.5494	262272	198369	205757	223715	176171	195733	221827	205561
4.06_313.1543m/z	313.154	4.05755	pos	Phenylalanylphenylalanine	HMDB0013302	Organic acids and derivatives	Carboxylic acids and derivatives	Amino acids, peptides, and analogues	M+H	C18H20N2O3	55.5	82.4	-1.13503	1.32838	2.71338e-11	1.24392e-10	-6.24442	0.0131899	2807.84	212878	3173.17	3012.69	1803.85	1642.02	2295.21	3053.57	3965.56	3516.65	183669	246475	180984	237867	181838	245311	186608	240273
15.69_485.4559m/z	485.456	15.6947	pos	Pentadecylic acid	LMFA01010015	Lipids and lipid-like molecules	Fatty Acyls	Fatty Acids and Conjugates	2M+H	C15H30O2	37.3	0	-1.11471	1.32795	7.40658e-14	7.00714e-13	-39.4194	1.36011e-12	2.83646e-07	208546	2.83646e-07	2.83646e-07	2.83646e-07	2.83646e-07	2.83646e-07	2.83646e-07	2.83646e-07	2.83646e-07	169873	221429	205462	210095	197112	231534	200875	231989
2.74_883.7033m/z	883.703	2.74355	pos	SM(d18:0/26:0)	LMSP03010026	Lipids and lipid-like molecules	Sphingolipids	Phosphosphingolipids	M+K	C49H101N2O6P	33.8	0	0.474817	1.32516	3.69992e-06	6.58656e-06	-1.0974	0.467359	202282	432820	322161	196445	88162.9	154189	115361	208692	332202	201047	432061	416407	414683	429174	446510	448129	436168	439431
2.86_231.1701m/z	231.17	2.8562	pos	Valyl-Isoleucine	86022	Organic acids and derivatives	Carboxylic acids and derivatives	Amino acids, peptides, and analogues	M+H	C11H22N2O3	51.7	61.8	-0.768693	1.32431	2.4135e-19	2.26084e-17	-4.25267	0.0524588	11448.6	218240	5749.49	7535.56	11507.8	22539.5	24223.8	8696.79	5072.75	6263.25	220786	217308	213338	219467	219152	222114	214889	218866
16.68_739.5715m/z	739.572	16.6783	pos	PE-Cer(d16:1(4E)/22:0)	LMSP03020024	Lipids and lipid-like molecules	Sphingolipids	Phosphosphingolipids	M+Na	C40H81N2O6P	37	0	-1.28258	1.32176	1.05693e-10	4.18635e-10	2.84052	7.16276	244115	34081.1	222392	245173	268186	288742	270947	245373	176943	235162	20322.5	31547.2	34927.2	44207	34976.4	35960.3	33669.3	37039.3
14.36_562.5036m/z	562.504	14.3631	pos	14S-hydroxy-hexadecanoic acid	LMFA01050268	Lipids and lipid-like molecules	Fatty Acyls	Fatty Acids and Conjugates	2M+NH4	C16H32O3	36.5	0	-0.879144	1.32005	2.0304e-11	9.61406e-11	-9.08414	0.00184247	385.369	209159	3082.95	2.83646e-07	2.83646e-07	2.83646e-07	2.83646e-07	2.83646e-07	2.83646e-07	2.83646e-07	135519	225281	221745	209515	229936	229497	211885	209893
6.17_341.3159m/z	341.316	6.16722	pos	Linoleoyl ethanolamide	HMDB0012252	Organic nitrogen compounds	Organonitrogen compounds	Amines	M+NH4	C20H37NO2	55.5	82.5	-1.1392	1.31824	7.85157e-20	9.39028e-18	-4.36243	0.0486158	10492.4	215822	13397.3	12146.5	5885.46	11856.3	8014.64	9893.91	10945.6	11799.2	215911	206238	217111	215309	214301	209231	230165	218306
1.42_200.1397n	401.287	1.4166	pos	9-acetyl pelargonic acid	35732	Unclassified	Unclassified	Unclassified	M+H, 2M+H	C11H20O3	37.8	1.68	-7.60489	1.31674	2.26962e-10	8.34313e-10	-6.87209	0.00853681	1827.43	214065	1385.32	2064.2	1440.11	2534.68	3346.46	1823.54	982.828	1042.31	245163	178734	245295	176241	252995	185625	252809	175655
16.05_511.4717m/z	511.472	16.052	pos	FAHFA(16:0/7-O-16:0)	LMFA07011067	Lipids and lipid-like molecules	Fatty Acyls	Fatty esters	M+H	C32H62O4	38.5	0	-0.669504	1.3145	6.63811e-17	1.93833e-15	-39.3848	1.39313e-12	2.83646e-07	203604	2.83646e-07	2.83646e-07	2.83646e-07	2.83646e-07	2.83646e-07	2.83646e-07	2.83646e-07	2.83646e-07	198719	212270	201543	218379	194093	213593	181650	208586
0.69_167.0564m/z	167.056	0.692783	pos	3-Methylxanthine	HMDB0001886	Organoheterocyclic compounds	Imidazopyrimidines	Purines and purine derivatives	M+H	C6H6N4O2	38.4	0	0.00652095	1.31196	4.25738e-16	8.83825e-15	-4.85388	0.0345809	7272.42	210301	13068.1	2566.41	2663.09	6702.3	2507.02	7090.98	19150	4431.5	218354	215562	181416	219044	214542	214666	213409	205417
12.59_471.4039m/z	471.404	12.59	pos	DG(8:0/a-17:0/0:0)	HMDB0092931	Lipids and lipid-like molecules	Glycerolipids	Diradylglycerols	M+H	C28H54O5	37.5	0	-1.08418	1.31124	4.86248e-15	6.81894e-14	-9.69017	0.00121051	247.047	204085	805.677	2.83646e-07	2.83646e-07	2.83646e-07	1170.7	2.83646e-07	2.83646e-07	2.83646e-07	241757	192287	191931	208372	192826	204856	197789	202862
0.83_319.0910m/z	319.091	0.825833	neg	Tricholomic acid	HMDB0030412	Organic acids and derivatives	Carboxylic acids and derivatives	Amino acids, peptides, and analogues	2M-H	C5H8N2O4	37.8	0	4.47249	1.311	1.75758e-09	5.39762e-09	8.37676	332.396	211578	636.524	251768	213780	210736	141436	161162	221823	276082	215835	2.83646e-07	1295.08	2.83646e-07	855.554	2.83646e-07	1023.78	2.83646e-07	1917.77
2.13_377.1848m/z	377.185	2.13283	pos	Capecitabine	HMDB0015233	Nucleosides, nucleotides, and analogues	5'-deoxyribonucleosides	Unclassified	M+NH4	C15H22FN3O6	43.1	23.9	4.88065	1.30868	5.77268e-18	2.75121e-16	-8.72642	0.00236095	477.3	202165	259.005	2.83646e-07	662.45	333.903	1826.08	397.647	2.83646e-07	339.311	196812	216978	189354	209968	192439	211673	195897	204196
6.99_329.2331m/z	329.233	6.98552	neg	Avocadyne	LMFA05000643	Lipids and lipid-like molecules	Fatty Acyls	Fatty alcohols	M+FA-H	C17H32O3	52.9	68.3	-0.850695	1.30416	5.47202e-16	1.09073e-14	-6.85517	0.00863748	1746.4	202189	1020.34	360.88	3422.38	788.413	3640.23	1530.32	671.481	2537.2	186057	214410	186925	213530	198452	208915	189068	220157
0.94_208.0636m/z	208.064	0.941017	pos	(2R,2'S)-Isobuteine	HMDB0030411	Organic acids and derivatives	Carboxylic acids and derivatives	Amino acids, peptides, and analogues	M+H	C7H13NO4S	38.1	0	-1.09668	1.30269	1.89571e-16	4.52875e-15	-2.93746	0.130538	30135.8	230858	43117.7	34452.3	20010.5	15455.1	23684.4	30317.9	43380.7	30667.5	232372	226090	226130	221708	223359	237555	244036	235616
2.18_203.1389m/z	203.139	2.1819	pos	ALANYL-dl-LEUCINE	44268	Unclassified	Unclassified	Unclassified	M+H	C9H18N2O3	52.4	73.3	-0.698944	1.30253	8.33707e-16	1.54822e-14	-4.28786	0.0511946	10785.4	210674	8981.23	9168.52	12536	14152.7	14515.6	10378.7	8710.55	7839.76	200688	222522	189384	221993	202135	225281	200391	222999
10.37_619.3172m/z	619.317	10.3686	pos	Metixene	HMDB0014484	Organoheterocyclic compounds	Benzothiopyrans	1-benzothiopyrans	2M+H	C20H23NS	38.3	0	-0.504721	1.30201	1.64655e-05	2.71843e-05	4.3348	20.1792	239510	11869.1	170737	257457	271824	243481	446722	118808	155786	251266	13251.5	10776.9	10786.2	14391.6	12508.2	12189.8	11933.9	9114.91
14.34_756.5177m/z	756.518	14.3432	neg	PS(15:0/20:1(11Z))	LMGP03010151	Lipids and lipid-like molecules	Glycerophospholipids	Glycerophosphoserines	M-H2O-H	C41H78NO10P	36.4	0	-1.04982	1.30195	1.57403e-05	2.6048e-05	39.5222	7.89505e+11	223940	2.83646e-07	259631	417974	232054	206128	82186.8	167511	162509	263529	2.83646e-07	2.83646e-07	2.83646e-07	2.83646e-07	2.83646e-07	2.83646e-07	2.83646e-07	2.83646e-07
4.26_415.2357m/z	415.236	4.26158	pos	Phytyl phosphate	LMPR0104010007	Lipids and lipid-like molecules	Prenol lipids	Isoprenoids	M+K	C20H41O4P	38	0	-4.64567	1.30102	2.76057e-20	4.33843e-18	-9.20465	0.00169483	338.41	199672	2.83646e-07	15.4197	1195.02	293.975	814.738	333.22	2.83646e-07	54.9068	193579	209625	194586	204164	192889	208397	197565	196573
13.35_467.3738m/z	467.374	13.3517	neg	(5Z,9Z)-2-methoxy-hexacosadienoic acid	LMFA01080023	Lipids and lipid-like molecules	Fatty Acyls	Fatty Acids and Conjugates	M+FA-H	C27H50O3	49.1	52.4	-0.950557	1.29881	2.05133e-15	3.28074e-14	-39.3592	1.41809e-12	2.83646e-07	200019	2.83646e-07	2.83646e-07	2.83646e-07	2.83646e-07	2.83646e-07	2.83646e-07	2.83646e-07	2.83646e-07	191909	191092	215105	213981	182527	186299	223112	196130
3.50_651.3392m/z	651.339	3.5018	neg	(23S)-23,25-dihydroxy-24-oxovitamin D3 23-(beta-glucuronide) / (23S)-23,25-dihydroxy-24-oxocholecalciferol 23-(beta-glucuronide)	LMST05010020	Lipids and lipid-like molecules	Sterol Lipids	Steroid conjugates	M+FA-H	C33H50O10	38.2	8.74	1.02978	1.29875	2.72288e-10	9.84004e-10	3.34084	10.132	227492	22452.9	221305	223394	233013	288105	152600	233391	233248	234884	23584.2	19879.5	23051.5	22645.7	24916.4	18646.5	23307.9	23591.9
10.60_923.2519m/z	923.252	10.5985	pos	Tephrodin	LMPK12110161	Lipids and lipid-like molecules	Polyketides	Flavonoids	2M+Na	C25H22O8	38	0	-0.305034	1.29828	3.77069e-10	1.32111e-09	3.77984	13.7355	217680	15848	214811	254978	234039	213899	218127	138267	209823	257499	13855.4	15609.4	16285.6	12563.4	17962.6	14024.4	21447.5	15035.8
10.01_453.4410m/z	453.441	10.0101	pos	9Z,15Z,22Z-hentriacontatriene	LMFA11000008	Lipids and lipid-like molecules	Fatty Acyls	Hydrocarbons	M+Na	C31H58	37.6	0.17	-4.80775	1.29686	2.91283e-09	8.5757e-09	-39.4217	1.35794e-12	2.83646e-07	208880	2.83646e-07	2.83646e-07	2.83646e-07	2.83646e-07	2.83646e-07	2.83646e-07	2.83646e-07	2.83646e-07	250296	160821	250034	177278	252731	160918	249634	169331
7.42_418.2219m/z	418.222	7.41593	pos	Melleolide	HMDB0035689	Lipids and lipid-like molecules	Prenol lipids	Sesquiterpenoids	M+NH4	C23H28O6	52.4	68.1	-1.39972	1.29607	4.4607e-05	7.02365e-05	0.620113	1.537	660694	429860	672580	801718	716332	526573	521195	590906	675415	780830	420255	452007	446022	411085	401843	482208	375641	449822
0.71_275.0214m/z	275.021	0.70975	neg	5-(1-Propynyl)-5'-vinyl-2,2'-bithiophene	HMDB0038430	Organoheterocyclic compounds	Bi- and oligothiophenes	Unclassified	M+FA-H	C13H10S2	34.8	0	3.70019	1.29578	1.54618e-10	5.91831e-10	-7.69111	0.00483889	982.305	203002	2.83646e-07	2.83646e-07	2.83646e-07	2.83646e-07	2.83646e-07	2.83646e-07	2.83646e-07	7858.44	167332	229963	189425	154623	205368	223926	192434	260945
10.13_430.3675m/z	430.368	10.1333	pos	(24R)-Ergost-4-ene-3,6-dione	HMDB0038657	Unclassified	Unclassified	Unclassified	M+NH4	C28H44O2	51.9	68.8	-1.04234	1.29555	4.00016e-17	1.27844e-15	-18.3742	2.94324e-06	0.582239	197823	2.29974	2.83646e-07	2.83646e-07	2.83646e-07	2.83646e-07	2.83646e-07	2.35817	2.83646e-07	181816	196113	197103	213761	187690	213016	191876	201207
2.62_871.3889m/z	871.389	2.62057	pos	Benazepril	HMDB0014682	Organic acids and derivatives	Carboxylic acids and derivatives	Amino acids, peptides, and analogues	2M+Na	C24H28N2O5	38.5	0	0.0573785	1.29519	4.08272e-07	8.27158e-07	-1.06221	0.478897	197455	412312	207041	207278	112594	193926	212471	166653	274677	204998	406068	442569	391192	368160	390737	368185	524272	407309
3.86_384.1914m/z	384.191	3.8566	pos	Rilpivirine	HMDB0061725	Benzenoids	Benzene and substituted derivatives	Benzonitriles	M+NH4	C22H18N6	41.1	15.9	-4.82816	1.29483	8.13276e-17	2.2743e-15	-8.21864	0.00335694	665.264	198176	1229.36	1272.87	109.738	1365.5	2.83646e-07	968.84	2.83646e-07	375.799	189752	215131	183963	205154	191951	208598	185116	205742
2.42_299.1235m/z	299.124	2.4162	pos	4-Hydroxyphenylacetylglutamic acid	HMDB0006061	Unclassified	Unclassified	Unclassified	M+NH4	C13H15NO6	46.8	36.7	-0.930021	1.29197	1.81538e-05	2.98292e-05	-8.01891	0.00385539	859.445	222921	2.83646e-07	2.83646e-07	329.348	1037.77	5508.45	2.83646e-07	2.83646e-07	2.83646e-07	134176	315847	125931	315005	128704	315385	132635	315681
7.29_494.3833m/z	494.383	7.28652	pos	11-acetoxy-3beta,6alpha-dihydroxy-9,11-seco-5alpha-cholest-7-en-9-one.	LMST01010336	Lipids and lipid-like molecules	Sterol Lipids	Sterols	M+NH4	C29H48O5	50.1	54.6	-1.46612	1.29094	5.02747e-14	5.04232e-13	-39.3355	1.44154e-12	2.83646e-07	196767	2.83646e-07	2.83646e-07	2.83646e-07	2.83646e-07	2.83646e-07	2.83646e-07	2.83646e-07	2.83646e-07	180736	213971	181405	215587	179087	207809	176610	218929
9.23_479.3375n	480.345	9.22567	pos	PC(O-16:1(1E)/0:0)	LMGP01070004	Lipids and lipid-like molecules	Glycerophospholipids	Glycerophosphocholines	M+H, M+Na	C24H50NO6P	41.9	12.1	-0.133034	1.28972	0.00546212	0.00692082	2.91863	7.56129	341386	45149.2	62294.8	264632	444303	703598	703607	240015	54470	258171	48086.3	39663.7	50917.9	41771.9	49407.1	41386.8	48579.4	41381
16.87_111.0204m/z	111.02	16.866	pos	2-Methylpropanal	HMDB0031243	Organooxygen compounds	Carbonyl compounds	Aldehydes	M+K	C4H8O	33.8	0	-4.40694	1.28972	0.0281627	0.0331769	0.499862	1.41408	1.2401e+06	876970	1.8398e+06	1.0219e+06	969876	903026	1.59236e+06	958691	1.55056e+06	1.08461e+06	748538	1.02466e+06	959990	711995	756886	1.31573e+06	785139	712822
11.29_388.2526m/z	388.253	11.2921	neg	N-oleoyl taurine	44908	Unclassified	Unclassified	Unclassified	M-H	C20H39NO4S	47	43.3	-0.368474	1.28922	0.00972004	0.0120109	0.670216	1.59131	842507	529442	497883	856906	1.1686e+06	745124	1.04378e+06	918952	446041	1.06278e+06	389302	628214	422400	674124	406555	632895	401860	680189
11.83_402.3342n	403.341	11.8336	pos	Thiocholesterol	85177	Unclassified	Unclassified	Unclassified	M+H, M+NH4, M+Na	C27H46S	38.7	13.4	5.33427	1.28827	1.58061e-17	6.03552e-16	-11.465	0.000353744	69.1704	195538	315.6	2.83646e-07	235.746	2.83646e-07	2.83646e-07	2.01704	2.83646e-07	2.83646e-07	187078	199668	185765	205069	180375	200958	194724	210667
8.55_312.2295n	313.237	8.5493	pos	9-oxo-13-hydroxy-11-octadecenoic acid	LMFA02000248	Lipids and lipid-like molecules	Fatty Acyls	Octadecanoids	M+H, M+Na	C18H32O4	52	65.8	-1.64653	1.28805	1.12322e-09	3.57895e-09	-4.86823	0.0342386	7081.83	206838	7065.23	7080.64	6334.97	6783.84	5577.46	7505.86	7239.86	9066.77	169980	235942	166399	241944	172575	233915	172222	261723
10.84_475.3526m/z	475.353	10.8389	pos	Dehydrocarpaine II	HMDB0030273	Phenylpropanoids and polyketides	Macrolides and analogues	Unclassified	M+H	C28H46N2O4	39.9	1.66	-0.819666	1.28798	1.28874e-18	9.04618e-17	-11.9724	0.00024886	48.6221	195379	2.83646e-07	2.83646e-07	2.83646e-07	2.83646e-07	2.83646e-07	2.83646e-07	355.699	33.2778	190983	202967	194935	203566	184806	203243	181758	200773
10.35_556.4415m/z	556.442	10.3528	pos	N-(tetradecanoyl)-deoxysphing-4-enine-1-sulfonate	LMSP00000001	Lipids and lipid-like molecules	Sphingolipids	Other Sphingolipids	M+H-H2O	C32H63NO5S	35.3	0.14	3.66297	1.28556	0.000133963	0.000200003	0.433658	1.35065	917105	679008	1.1184e+06	924645	823180	825301	774821	861470	1.07785e+06	931180	740539	650923	684279	630782	713347	658366	704737	649091
0.66_517.0876m/z	517.088	0.663733	pos	2-{[hydroxy(1-oxo-1H-isochromen-3-yl)methylidene]amino}acetic acid	HMDB0128628	Organic acids and derivatives	Carboxylic acids and derivatives	Amino acids, peptides, and analogues	2M+Na	C12H9NO5	36.2	0	4.51454	1.28535	2.8925e-08	7.04635e-08	39.3903	7.20523e+11	204374	2.83646e-07	243751	246228	174534	136878	122539	215301	243225	252536	2.83646e-07	2.83646e-07	2.83646e-07	2.83646e-07	2.83646e-07	2.83646e-07	2.83646e-07	2.83646e-07
13.41_321.2896m/z	321.29	13.411	pos	Arachidonoyl amine	LMFA08010007	Lipids and lipid-like molecules	Fatty Acyls	Fatty amides	M+NH4	C20H33NO	43.8	24.7	-1.53829	1.28437	9.29974e-14	8.51439e-13	-4.12612	0.0572682	11978.9	209171	15801.9	13442.3	9954.62	10504.9	10161.5	10753.2	14120	11092.5	231445	203631	226743	179373	211373	195024	231976	193806
0.67_221.0893n	266.088	0.666217	neg	N-Acetyl-D-glucosamine	HMDB0000215	Organic oxygen compounds	Organooxygen compounds	Carbohydrates and carbohydrate conjugates	M-H, M+FA-H	C8H15NO6	44.7	31.7	-2.89311	1.28376	1.04185e-10	4.1309e-10	-39.3633	1.41403e-12	2.83646e-07	200594	2.83646e-07	2.83646e-07	2.83646e-07	2.83646e-07	2.83646e-07	2.83646e-07	2.83646e-07	2.83646e-07	187144	164385	227057	173710	240643	166498	247517	197798
4.28_735.3545m/z	735.355	4.2787	pos	LPIM1(16:0/0:0)	LMGP15040001	Lipids and lipid-like molecules	Glycerophospholipids	Glycerophosphoinositolglycans	M+H	C31H59O17P	33.7	0	-2.37866	1.28345	3.95723e-17	1.26898e-15	-4.50669	0.0439897	8934.53	203105	4687.62	6328.2	20397.3	4344.39	17773	8438.69	3940.22	5566.89	199426	207534	195720	202368	193622	220263	196046	209862
6.89_916.4953m/z	916.495	6.89478	pos	Cadabicine methyl ether	HMDB0039857	Organic oxygen compounds	Organooxygen compounds	Ethers	2M+NH4	C26H31N3O4	34.4	0	-1.56332	1.28255	1.3217e-08	3.40931e-08	1.40112	2.64107	321723	121816	306314	350552	390814	308471	347223	249254	279343	341816	137591	109695	149248	109658	134003	113154	126593	94585.7
17.66_313.3096m/z	313.31	17.6574	pos	3D,7D,11D-Phytanic acid	HMDB0000417	Lipids and lipid-like molecules	Prenol lipids	Diterpenoids	M+H	C20H40O2	38.8	0	-1.63509	1.27838	3.61583e-21	9.5899e-19	-11.1195	0.000449458	86.6405	192767	677.743	15.3813	2.83646e-07	2.83646e-07	2.83646e-07	2.83646e-07	2.83646e-07	2.83646e-07	184073	187514	191324	194134	190648	195134	201992	197313
2.61_972.9288m/z	972.929	2.606	pos	TG(22:0/20:3(5Z,8Z,11Z)/o-18:0)	HMDB0046580	Lipids and lipid-like molecules	Glycerolipids	Triradylcglycerols	M+NH4	C63H118O5	33.3	0	-3.10581	1.27818	2.55966e-10	9.305e-10	6.39533	84.1753	198108	2353.52	211091	197296	180287	175370	167261	201042	176351	276168	2.83646e-07	2.83646e-07	7922.31	1482.03	5923.27	2.83646e-07	2.83646e-07	3500.53
2.78_189.0419n	188.035	2.7786	neg	Kynurenic acid	HMDB0000715	Organoheterocyclic compounds	Quinolines and derivatives	Quinoline carboxylic acids	M-H, 2M-H	C10H7NO3	47.7	45.5	-3.89069	1.27649	8.31951e-10	2.71688e-09	-3.1066	0.116097	25803.9	222262	25676.7	37545.5	18853.5	13713.8	12676.9	29043.2	28196.7	40725.1	186239	258073	185030	254448	186872	256029	192640	258766
3.30_807.3874m/z	807.387	3.30278	neg	Boesenbergin A	LMPK12120234	Lipids and lipid-like molecules	Polyketides	Flavonoids	2M-H	C26H28O4	51.1	68.4	-3.55996	1.27405	4.55676e-15	6.43769e-14	-4.89861	0.0335252	6684.09	199375	2396.06	6073.57	2511.63	27030.8	12850.2	2.83646e-07	2.83646e-07	2610.48	184078	203121	200420	205207	219855	189557	207916	184845
7.06_266.1515n	249.148	7.06473	pos	Artemin	HMDB0034696	Lipids and lipid-like molecules	Prenol lipids	Terpene lactones	M+H-H2O, M+H	C15H22O4	53.4	71.2	-1.06265	1.2733	1.93904e-16	4.58697e-15	-6.52944	0.0108254	2105.09	194459	5442.35	1841.01	648.094	584.425	253.438	2518.86	3728.96	1823.59	208803	183428	197373	175197	210104	193798	199986	186985
0.72_133.0607m/z	133.061	0.7218	pos	Ureidopropionic acid	HMDB0000026	Organic acids and derivatives	Organic carbonic acids and derivatives	Ureas	M+H	C4H8N2O3	39.2	0	-0.469216	1.27264	6.44704e-12	3.46515e-11	-1.26603	0.415804	138152	332254	164092	148881	116154	100227	114432	143735	170616	147081	343826	333987	321180	329399	344064	328743	329980	326853
0.61_130.0862m/z	130.086	0.605667	pos	L-Pipecolic acid	63100	Organic acids and derivatives	Carboxylic acids and derivatives	Amino acids, peptides, and analogues	M+H	C6H11NO2	55.3	78.7	-0.0715164	1.2706	2.18476e-11	1.02657e-10	2.10727	4.30874	252389	58576	286668	261522	222705	227531	214843	250316	290710	264817	57670.5	54278.3	60369.4	55878.2	61137.4	60283.3	60943.8	58047.2
0.71_146.0922m/z	146.092	0.707283	pos	4-Guanidinobutanoic acid	HMDB0003464	Organic acids and derivatives	Carboxylic acids and derivatives	Amino acids, peptides, and analogues	M+H	C5H11N3O2	38.9	0	-1.19019	1.26957	5.85482e-20	7.38035e-18	-39.2884	1.48936e-12	2.83646e-07	190448	2.83646e-07	2.83646e-07	2.83646e-07	2.83646e-07	2.83646e-07	2.83646e-07	2.83646e-07	2.83646e-07	202180	182328	191264	189691	194265	180566	193254	190037
8.16_297.2665n	298.274	8.15868	pos	4E,14Z-Sphingadiene	LMSP01080002	Lipids and lipid-like molecules	Sphingolipids	Sphingoid bases	M+H-H2O, M+H	C18H35NO2	48.9	49.5	-0.997888	1.26893	1.67993e-12	1.07272e-11	3.92183	15.1561	204636	13501.8	234415	218863	190630	160509	189870	212064	206804	223927	12971.1	13842.6	14386.4	13751.4	14308.3	11981.4	15191.3	11582
2.50_239.0791n	240.086	2.5002	pos	2-{[(3,5-dimethoxyphenyl)(hydroxy)methylidene]amino}acetic acid	HMDB0131468	Benzenoids	Benzene and substituted derivatives	Benzoic acids and derivatives	M+H, M+Na	C11H13NO5	52.8	67.8	-1.10763	1.26706	1.34949e-05	2.24709e-05	-3.73488	0.0751085	18197.5	242283	14116.1	14586	15585.3	33950.9	21420.2	15404.7	13686.5	16830.1	334198	149007	326308	153346	334921	150665	336156	153659
14.36_457.4246m/z	457.425	14.3631	pos	hexyl octanoate	LMFA07010448	Lipids and lipid-like molecules	Fatty Acyls	Fatty esters	2M+H	C14H28O2	37.4	0	-1.26941	1.26385	5.55295e-15	7.61867e-14	-39.2746	1.50377e-12	2.83646e-07	188624	2.83646e-07	2.83646e-07	2.83646e-07	2.83646e-07	2.83646e-07	2.83646e-07	2.83646e-07	2.83646e-07	159504	200021	191346	191864	176916	209306	183340	196694
0.94_238.0930m/z	238.093	0.941017	pos	7,8-Dihydroneopterin	HMDB0002275	Organoheterocyclic compounds	Pteridines and derivatives	Pterins and derivatives	M+H-H2O	C9H13N5O4	38.4	0	-1.77294	1.2599	1.08417e-17	4.44914e-16	-6.36076	0.0121681	2303.93	189343	3825.8	5990.39	1011.1	512.458	1251.99	1229.64	3364.68	1245.4	187350	198788	176153	194599	175156	199281	187749	195665
6.81_210.1617n	228.196	6.81057	pos	9-tridecynoic acid	LMFA01030602	Lipids and lipid-like molecules	Fatty Acyls	Fatty Acids and Conjugates	M+H, M+NH4, M+H-H2O	C13H22O2	46.7	37.3	-1.18749	1.25968	0.00262946	0.00344271	0.465039	1.38035	971715	703961	1.2574e+06	951791	798161	789394	785123	936150	1.28356e+06	972148	760109	646263	749245	641658	756024	658124	762551	657713
0.94_118.0419n	136.076	0.941017	pos	2,4,6-Octatriyn-1-ol	HMDB0030968	Lipids and lipid-like molecules	Fatty Acyls	Fatty alcohols	M+H, M+NH4	C8H6O	39.2	0	0.705953	1.2596	1.24194e-06	2.35579e-06	1.38994	2.62068	333941	127425	266622	294215	334243	436821	454348	306336	270993	307945	121077	124856	126290	127505	128478	133035	132099	126060
16.53_555.4979m/z	555.498	16.5267	pos	DG(i-16:0/0:0/15:0)	HMDB0093633	Lipids and lipid-like molecules	Glycerolipids	Diradylglycerols	M+H	C34H66O5	37.8	0	-0.798105	1.25941	1.53505e-12	9.92875e-12	-39.2823	1.49576e-12	2.83646e-07	189634	2.83646e-07	2.83646e-07	2.83646e-07	2.83646e-07	2.83646e-07	2.83646e-07	2.83646e-07	2.83646e-07	141915	178209	207654	196795	204573	183201	216680	188042
12.13_307.2628m/z	307.263	12.1348	pos	11,14,17-Eicosatrienoic acid	HMDB0060039	Lipids and lipid-like molecules	Fatty Acyls	Fatty acids and conjugates	M+H	C20H34O2	53.6	73.2	-1.29921	1.25913	1.29238e-07	2.81736e-07	3.84048	14.3252	211980	14797.7	150916	247457	285882	242321	232133	179196	116130	241801	13006.5	14163.2	13977.9	14204.9	17823.5	15087.2	13133.7	16984.7
0.93_343.0528m/z	343.053	0.92895	neg	Sulfanilamide	HMDB0014404	Benzenoids	Benzene and substituted derivatives	Benzenesulfonamides	2M-H	C6H8N2O2S	38	0	-3.41274	1.25869	2.63541e-08	6.46729e-08	-3.37509	0.0963821	20730.9	215091	28899.4	24117.5	9393.97	2.83646e-07	7424.73	33753.5	31582.9	30675.6	162360	254339	199679	264984	170706	276256	160070	232337
12.37_472.3778m/z	472.378	12.3708	pos	Micromeric acid	LMPR0106180015	Lipids and lipid-like molecules	Prenol lipids	Isoprenoids	M+NH4	C30H46O3	38.7	0	-1.58138	1.25788	4.30428e-13	3.25318e-12	-4.14187	0.0566464	11280.6	199141	15139.4	12222.6	11195.5	7472.34	7564.39	9824.28	16620.6	10206	235786	202183	177282	208184	174917	208049	179908	206822
10.34_600.4675m/z	600.468	10.3365	pos	N-(3E-hexadecenoyl)-deoxysphing-4-enine-1-sulfonate	53896	Lipids and lipid-like molecules	Sphingolipids	Other Sphingolipids	M+H	C34H65NO5S	35.7	0.00925	3.20005	1.25514	0.000113746	0.000171304	0.419333	1.33731	890452	665853	1.0862e+06	897258	786192	832704	756362	833878	1.01665e+06	914366	728007	644998	687434	643946	689961	635281	688946	608252
16.74_577.4798m/z	577.48	16.7402	pos	DG(a-15:0/0:0/16:0)	HMDB0093501	Lipids and lipid-like molecules	Glycerolipids	Diradylglycerols	M+Na	C34H66O5	38.5	0	-0.879576	1.25156	3.56799e-19	3.05626e-17	-39.2473	1.53243e-12	2.83646e-07	185096	2.83646e-07	2.83646e-07	2.83646e-07	2.83646e-07	2.83646e-07	2.83646e-07	2.83646e-07	2.83646e-07	185263	177503	190052	195083	186414	173489	192626	180338
8.84_422.3259m/z	422.326	8.8396	pos	Alpha-linolenyl carnitine	HMDB0006319	Lipids and lipid-like molecules	Fatty Acyls	Fatty acid esters	M+H	C25H43NO4	51.2	62.7	-1.39602	1.25055	0.00105754	0.00143962	0.876847	1.83636	552538	300888	870246	504751	406618	380803	423783	583645	741743	508712	302206	304595	289545	313754	288602	300564	305945	301893
10.60_923.5017m/z	923.502	10.5985	pos	PI(18:1(9Z)/20:4(5Z,8Z,11Z,14Z))	HMDB0009844	Lipids and lipid-like molecules	Glycerophospholipids	Glycerophosphoinositols	M+K	C47H81O13P	31.9	0	-3.27463	1.25052	3.35883e-09	9.74988e-09	2.48777	5.6091	230442	41083.6	243653	277621	231142	217041	227380	147980	238874	259845	62443.8	37869.6	14075.9	38026.8	55322.7	50270.4	32567.5	38092.1
16.77_554.4900n	572.525	16.7714	pos	DG(15:0/0:0/i-16:0)	HMDB0093505	Lipids and lipid-like molecules	Glycerolipids	Diradylglycerols	M+H, M+NH4	C34H66O5	37.9	0	-1.83964	1.24948	2.13393e-20	3.75729e-18	-39.2422	1.53783e-12	2.83646e-07	184446	2.83646e-07	2.83646e-07	2.83646e-07	2.83646e-07	2.83646e-07	2.83646e-07	2.83646e-07	2.83646e-07	187139	177687	193226	179212	192687	178526	182568	184520
13.62_675.4831n	676.49	13.6208	pos	PC(14:0/14:1(9Z))	HMDB0007867	Lipids and lipid-like molecules	Glycerophospholipids	Glycerophosphocholines	M+H, M+Na	C36H70NO8P	37.7	0	-1.13288	1.24851	7.5377e-10	2.48074e-09	-2.23073	0.213051	50953.2	239159	95724.1	46152.6	43266.6	22305.5	14604.8	58909.3	80969.4	45693.1	248083	249687	227013	283951	213210	249749	207923	233658
0.93_259.0456m/z	259.046	0.92895	neg	Mesaconic acid	HMDB0000749	Lipids and lipid-like molecules	Fatty Acyls	Fatty acids and conjugates	2M-H	C5H6O4	39.5	0	-1.16924	1.24821	7.86149e-07	1.5292e-06	-39.3363	1.44081e-12	2.83646e-07	196866	2.83646e-07	2.83646e-07	2.83646e-07	2.83646e-07	2.83646e-07	2.83646e-07	2.83646e-07	2.83646e-07	125822	239808	144625	262124	134428	264257	136819	267046
3.86_649.2837m/z	649.284	3.85907	neg	Scilliroside	LMST01130007	Lipids and lipid-like molecules	Sterol Lipids	Sterols	M+FA-H	C32H44O11	45.7	40.3	-4.71489	1.2443	2.02325e-10	7.52545e-10	39.2496	6.5359e+11	185388	2.83646e-07	161389	231535	154935	185185	154809	185415	172413	237428	2.83646e-07	2.83646e-07	2.83646e-07	2.83646e-07	2.83646e-07	2.83646e-07	2.83646e-07	2.83646e-07
16.22_377.3522m/z	377.352	16.2233	pos	N,N-diethyl arachidonoyl amine	LMFA08020024	Lipids and lipid-like molecules	Fatty Acyls	Fatty amides	M+NH4	C24H41NO	38.9	0	-1.35912	1.24401	1.43431e-18	9.63775e-17	-10.3021	0.000792061	145.143	183247	359.312	2.83646e-07	434.263	2.83646e-07	2.83646e-07	2.83646e-07	367.565	2.83646e-07	193587	178588	190642	181390	181220	171109	192853	176585
3.50_510.2974m/z	510.297	3.5045	pos	LysoPE(0:0/22:5(7Z,10Z,13Z,16Z,19Z))	HMDB0011495	Lipids and lipid-like molecules	Glycerophospholipids	Glycerophosphoethanolamines	M+H-H2O	C27H46NO7P	39.5	13.7	-0.966461	1.24198	2.64034e-13	2.11941e-12	-3.49718	0.088561	17743.5	200353	25130.7	13771.5	12645.1	8459.14	16699.4	18333.2	25694.5	21214.4	176655	212973	183376	214885	184505	231637	200241	198553
2.64_155.0449m/z	155.045	2.63528	pos	Hydantoin-5-propionic acid	HMDB0001212	Organoheterocyclic compounds	Azolidines	Imidazolidines	M+H-H2O	C6H8N2O4	38.1	0	-1.28588	1.23853	8.59904e-09	2.30115e-08	0.526947	1.44088	626175	434579	663042	620578	583898	611966	629986	591663	688287	619975	407191	453655	408569	465090	398041	470652	425727	447705
6.02_294.1829n	295.19	6.01862	pos	6-Gingerol	45734	Benzenoids	Phenols	Methoxyphenols	M+H-H2O, M+H	C17H26O4	48.2	45.6	-0.875166	1.23828	1.61176e-11	7.84468e-11	-3.00192	0.124834	26043.2	208623	30773.8	31578.3	17862	19096	21997.3	26000	31047.9	29990.6	181830	233720	181729	222594	185085	240720	190912	232393
1.12_237.0866m/z	237.087	1.11713	pos	L-Formylkynurenine	HMDB0060485	Benzenoids	Benzene and substituted derivatives	Butyrophenones	M+H	C11H12N2O4	50.2	58.1	-1.52361	1.23796	2.39274e-15	3.73873e-14	-7.26325	0.00650943	1184.43	181955	1333.7	1453.91	2797.65	2.83646e-07	790.102	169.625	881.173	2049.24	178790	190373	163080	189101	169160	204000	170640	190498
0.94_192.0606n	385.128	0.941017	pos	2-(Methylthiomethyl)-3-phenyl-2-propenal	HMDB0037166	Phenylpropanoids and polyketides	Cinnamaldehydes	Unclassified	M+H, 2M+H	C11H12OS	38.4	0	-1.63039	1.23636	2.27114e-08	5.6337e-08	2.4453	5.4464	234003	42964.7	295344	239843	187678	201503	177518	231482	309814	228841	38522.7	41167.2	35721	39877.3	35916.4	47227.7	52593.7	52692
3.55_365.1732m/z	365.173	3.5537	pos	16-E1t-PhytoP	LMFA02030051	Lipids and lipid-like molecules	Fatty Acyls	Octadecanoids	M+K	C18H30O5	37.4	7	2.17357	1.2353	1.99508e-07	4.24131e-07	9.50272	725.446	192196	264.934	226918	245010	136577	121900	117524	199267	239421	250947	2.83646e-07	235.653	2.83646e-07	1123.83	43.8414	297.214	2.83646e-07	418.936
13.54_839.5183m/z	839.518	13.5419	neg	CPA(18:0/0:0)	HMDB0007004	Lipids and lipid-like molecules	Glycerophospholipids	Glycerophosphates	2M-H	C21H41O6P	36.8	0	-3.02753	1.23398	1.72881e-08	4.37634e-08	1.61945	3.07258	277229	90226.8	348603	302167	244334	234725	261621	224823	322323	279237	111554	77719.8	82568.7	80475.4	97393.6	85273.9	108869	77960.9
0.62_257.0655m/z	257.066	0.622683	neg	3,4,5-trihydroxy-6-{[(2E)-2-methylbut-2-enoyl]oxy}oxane-2-carboxylic acid	HMDB0129102	Organic oxygen compounds	Organooxygen compounds	Carbohydrates and carbohydrate conjugates	M-H2O-H	C11H16O8	37.5	0.867	-4.23729	1.23381	9.63225e-09	2.55285e-08	1.77919	3.43233	266034	77508.3	334326	253103	274244	198244	218431	272251	310349	267326	72595.3	76872.5	72005	83387	75300.8	78417	82373.6	79115.5
8.69_355.2837m/z	355.284	8.6942	pos	PGF2alpha methyl ether	LMFA03010073	Lipids and lipid-like molecules	Fatty Acyls	Eicosanoids	M+H	C21H38O4	42.1	17.8	-1.59133	1.23245	3.54786e-18	1.88981e-16	-8.35762	0.00304863	548.289	179848	1160.22	2.83646e-07	2.83646e-07	243.782	609.124	338.907	1030.1	1004.17	175908	181530	166609	171620	185194	191718	188813	177389
3.35_376.1379n	377.145	3.35117	pos	Riboflavin	HMDB0000244	Organoheterocyclic compounds	Pteridines and derivatives	Alloxazines and isoalloxazines	M+H, M+Na, M+K	C17H20N4O6	53.4	73.3	-0.904187	1.23224	1.23812e-08	3.2142e-08	1.52856	2.88498	287659	99709.1	361395	274436	237010	240253	256222	315209	330801	285945	107844	90415.1	103485	97156.7	105809	91579.1	105041	96342.1
0.93_311.1033n	312.111	0.926517	pos	N-(1-Deoxy-1-fructosyl)methionine	HMDB0037841	Organic acids and derivatives	Carboxylic acids and derivatives	Amino acids, peptides, and analogues	M+H-H2O, M+H	C11H21NO7S	37.4	0	-1.69061	1.23146	8.80596e-12	4.55533e-11	3.15257	8.89236	204912	23043.6	229166	199784	181626	177927	186334	211011	244963	208488	29763.1	16273.7	34613.3	13154.4	23158	11909.4	35528	19949
16.36_728.5213m/z	728.521	16.3612	pos	PE(15:0/18:0)	HMDB0008892	Lipids and lipid-like molecules	Glycerophospholipids	Glycerophosphoethanolamines	M+Na	C38H76NO8P	37.8	0	1.68662	1.23006	8.52146e-08	1.9127e-07	4.41083	21.2712	195723	9201.31	204481	269715	216532	119997	139786	205139	160356	249781	10322.1	4141.14	11518.1	13617.6	9084.06	9560.73	11549.1	3817.62
3.27_441.2964m/z	441.296	3.26703	pos	(20S)-1alpha,20,25-trihydroxy-24-norvitamin D3/(20S)-1alpha,20,25-trihydroxy-24-norcholecalciferol	LMST03020064	Lipids and lipid-like molecules	Sterol Lipids	Secosteroids	M+Na	C26H42O4	34.6	0	-2.73013	1.22938	1.73938e-05	2.86472e-05	-0.743332	0.597358	305771	511872	220517	349055	422131	358696	336604	212593	230233	316335	474403	562563	463671	577730	461877	562502	468749	523478
12.58_381.1737m/z	381.174	12.5825	neg	S-Japonin	HMDB0035802	Lipids and lipid-like molecules	Prenol lipids	Sesquiterpenoids	M+FA-H	C19H28O3S	40	9.55	-1.16671	1.22564	5.73033e-05	8.90916e-05	0.857555	1.81196	459562	253626	479374	459803	528353	547146	523380	433541	231894	473001	302894	230517	235538	258266	236751	235934	260665	268445
0.66_470.1774m/z	470.177	0.663733	pos	Hydromorphone-3-glucoside	HMDB0061144	Alkaloids and derivatives	Morphinans	Unclassified	M+Na	C23H29NO8	35.3	0	-2.5112	1.22437	1.41289e-07	3.06636e-07	7.25487	152.733	191165	1251.63	295642	187074	173870	119003	155724	196438	243614	157958	2.83646e-07	4324.57	2.83646e-07	2448.73	2.83646e-07	2.83646e-07	3239.74	2.83646e-07
10.34_462.2989m/z	462.299	10.3367	neg	1-(2-methoxy-6Z-heptadecenyl)-sn-glycero-3-phosphoethanolamine	LMGP02060019	Lipids and lipid-like molecules	Glycerophospholipids	Glycerophosphoethanolamines	M-H2O-H	C23H48NO7P	56	86.1	-0.30641	1.22203	0.0248669	0.0294677	1.52974	2.88734	482182	166999	108595	375737	601444	1.04582e+06	933545	342701	80761.2	368851	150041	161948	173690	191008	146653	172306	170515	169830
13.35_475.3753m/z	475.375	13.3512	pos	O-(17-carboxyheptadecanoyl)carnitine	LMFA07070085	Lipids and lipid-like molecules	Fatty Acyls	Fatty esters	M+NH4	C25H47NO6	38.4	0	2.49393	1.22193	2.58653e-14	2.84473e-13	-9.27796	0.00161085	284.954	176897	2.83646e-07	457.852	2.83646e-07	1318.07	2.83646e-07	2.83646e-07	503.706	2.83646e-07	152814	204824	173367	170145	161713	185763	182580	183971
2.82_412.2309m/z	412.231	2.82473	pos	Lasiocarpine	68261	Unclassified	Unclassified	Unclassified	M+H	C21H33NO7	35.8	2.43	-5.03424	1.22026	3.52328e-07	7.2088e-07	1.50157	2.83151	293483	103649	370285	321825	226485	215945	243249	294941	362351	312781	96529.8	102865	99478.9	108222	101660	105455	100195	114786
7.56_886.5028m/z	886.503	7.56435	pos	PS(19:1(9Z)/22:6(4Z,7Z,10Z,13Z,16Z,19Z))	LMGP03010510	Lipids and lipid-like molecules	Glycerophospholipids	Glycerophosphoserines	M+K	C47H78NO10P	33.3	0	3.95793	1.21957	3.6299e-08	8.69019e-08	11.5869	3076.2	184096	59.8455	142204	197208	197184	274473	197333	162587	110932	190850	2.83646e-07	478.764	2.83646e-07	2.83646e-07	2.83646e-07	2.83646e-07	2.83646e-07	2.83646e-07
6.89_785.2815m/z	785.282	6.89478	pos	SN-38	HMDB0060510	Alkaloids and derivatives	Camptothecins	Unclassified	2M+H	C22H20N2O5	35.5	0	-0.223187	1.21897	8.98945e-08	2.00992e-07	1.40082	2.64052	294140	111394	308242	343881	365444	256956	293776	222268	242875	319675	129939	103274	119916	120566	103869	104021	115632	93937.5
7.15_231.1377m/z	231.138	7.14958	pos	1alpha-1-Hydroxy-2,4(18),11(13)-eudesmatrien-12-oic acid	HMDB0037557	Lipids and lipid-like molecules	Prenol lipids	Sesquiterpenoids	M+H-H2O	C15H20O3	54.8	77.6	-0.887004	1.21744	1.05166e-17	4.36647e-16	-7.92249	0.00412187	726.338	176216	2446.22	120.963	465.918	2.83646e-07	19.7087	1081.66	1532.56	143.685	186995	163201	173912	168125	184316	171581	187499	174097
10.08_506.3246m/z	506.325	10.0816	neg	PC(17:1(10Z)/0:0)	LMGP01050002	Lipids and lipid-like molecules	Glycerophospholipids	Glycerophosphocholines	M-H	C25H50NO7P	54.9	84.9	-1.1311	1.21704	2.06765e-05	3.37613e-05	0.666673	1.58741	535313	337224	594270	500440	551942	550549	512629	636399	360236	576036	375092	323384	374704	327298	358423	274172	339690	325030
2.52_193.0732n	238.072	2.5179	neg	Phenylacetylglycine	HMDB0000821	Organic acids and derivatives	Carboxylic acids and derivatives	Amino acids, peptides, and analogues	M-H, M+FA-H	C10H11NO3	54.7	79.3	-3.72226	1.21649	1.20401e-05	2.01797e-05	-3.41988	0.0934357	21227.1	227184	12327.9	19697.5	19052	43425.6	26544.7	17878.5	13386.6	17504	291780	146622	308334	146590	323044	144383	312533	144186
7.42_445.2328m/z	445.233	7.41593	pos	PA(17:1(9Z)/0:0)	LMGP10050002	Lipids and lipid-like molecules	Glycerophospholipids	Glycerophosphates	M+Na	C20H39O7P	39.1	0.0593	0.45347	1.21585	1.06859e-06	2.04306e-06	0.652521	1.57191	524165	333457	557749	556860	535046	437077	431439	503498	574475	597179	370228	358613	302386	331122	318257	342373	312351	332327
6.13_258.2192n	281.211	6.13317	pos	Ethyl 3-hydroxytridecanoate	HMDB0059866	Lipids and lipid-like molecules	Fatty Acyls	Fatty alcohols	M+H-H2O, M+H, M+Na	C15H30O3	39.1	0	-1.31238	1.2142	3.67238e-16	7.79397e-15	-2.5842	0.166755	34812.4	208764	39857.7	38672.6	31384	24883.3	34580.4	33231.2	37960.2	37929.7	202249	215747	198211	219142	197732	221584	198252	217192
4.36_569.2916m/z	569.292	4.3647	pos	16-Oxoestrone	HMDB0000372	Lipids and lipid-like molecules	Steroids and steroid derivatives	Estrane steroids	2M+H	C18H20O3	38.6	0	3.17466	1.21357	2.6484e-10	9.59641e-10	3.66138	12.6527	193119	15263	212735	216086	188091	148689	138828	214608	212207	213711	13642.3	14896.7	16696.8	13508.1	19276.5	14532	15203.3	14348.6
8.89_412.2820m/z	412.282	8.8872	pos	LysoPA(P-16:0e/0:0)	HMDB0011154	Lipids and lipid-like molecules	Glycerophospholipids	Glycerophosphates	M+NH4	C19H39O6P	48.7	45.8	-0.63779	1.21328	0.0199338	0.0238418	1.59014	3.01079	451677	150019	98536.5	338189	635409	946885	848726	327176	84277.3	334217	152855	144211	164065	145519	149843	141235	154095	148333
7.61_279.2316m/z	279.232	7.6148	pos	Punicic acid	34820	Lipids and lipid-like molecules	Lineolic acids and derivatives	Unclassified	M+H	C18H30O2	49.5	52.3	-0.995532	1.21301	2.95977e-13	2.33733e-12	-2.35634	0.195286	42203.5	216112	35395.5	40110.2	46311.1	30254	48757.8	46949.3	46207.6	43642.8	197965	237124	197271	222520	199989	234635	205345	234046
13.22_516.4618m/z	516.462	13.2161	pos	DG(8:0/0:0/19:0)	HMDB0092938	Lipids and lipid-like molecules	Glycerolipids	Diradylglycerols	M+NH4	C30H58O5	38.7	0	-0.996073	1.21019	7.20123e-14	6.8435e-13	-39.156	1.63259e-12	2.83646e-07	173740	2.83646e-07	2.83646e-07	2.83646e-07	2.83646e-07	2.83646e-07	2.83646e-07	2.83646e-07	2.83646e-07	141055	200909	187782	173845	174330	170782	170069	171144
16.02_538.4592n	561.448	16.0208	pos	DG(16:0/14:1(9Z)/0:0)	HMDB0007096	Lipids and lipid-like molecules	Glycerolipids	Diradylglycerols	M+NH4, M+Na, M+H-H2O	C33H62O5	38	0	-0.951619	1.20952	7.99299e-10	2.61744e-09	-11.1639	0.000435833	78.5876	180316	2.83646e-07	628.701	2.83646e-07	2.83646e-07	2.83646e-07	2.83646e-07	2.83646e-07	2.83646e-07	209740	149863	220812	154683	220726	147124	198166	141412
2.28_276.1545m/z	276.155	2.28107	pos	Glutamyllysine	HMDB0004207	Organic acids and derivatives	Carboxylic acids and derivatives	Amino acids, peptides, and analogues	M+H	C11H21N3O5	37.4	0	-3.19138	1.20944	1.93938e-16	4.58697e-15	-4.51797	0.0436471	7868.9	180285	5779.08	9796.19	8949.76	7487.66	8585.24	8191.48	6709.29	7452.5	178320	186071	162293	182659	173767	196001	172069	191097
1.06_319.0909m/z	319.091	1.05973	neg	Thymine glycol	HMDB0042037	Organoheterocyclic compounds	Diazines	Pyrimidines and pyrimidine derivatives	2M-H	C5H8N2O4	37.7	0	4.40942	1.20927	3.72077e-13	2.85414e-12	9.52642	737.459	174150	236.148	197431	180474	162705	139933	156518	185200	187973	182964	2.83646e-07	2.83646e-07	2.83646e-07	2.83646e-07	361.105	752.705	2.83646e-07	775.375
4.09_428.2178m/z	428.218	4.09145	pos	Quinaprilat	HMDB0042005	Organic acids and derivatives	Carboxylic acids and derivatives	Amino acids, peptides, and analogues	M+NH4	C23H26N2O5	51.6	62.4	-0.512197	1.20513	1.98809e-16	4.67889e-15	-4.65756	0.0396218	7074.01	178538	4504.23	12990	1364.23	11436.7	3840.84	5161.26	5508.72	11786.1	166368	191035	173639	178467	169449	194740	172987	181621
1.52_277.0861m/z	277.086	1.52352	neg	Glutamylmethionine	HMDB0028825	Organic acids and derivatives	Carboxylic acids and derivatives	Amino acids, peptides, and analogues	M-H	C10H18N2O5S	53.6	73.9	-0.858247	1.20431	3.57873e-09	1.03314e-08	1.16133	2.23664	326519	145986	378839	297115	283267	323646	323141	325342	381153	299645	125115	157801	135449	167340	132171	157680	134956	157377
5.97_569.9577m/z	569.958	5.96622	pos	Adenosine tetraphosphate	HMDB0001364	Nucleosides, nucleotides, and analogues	Purine nucleotides	Purine ribonucleotides	M+H-H2O	C10H17N5O16P4	38.5	0	-1.79827	1.20202	0.00131858	0.00177944	-2.07661	0.237072	69108.8	291511	3039.61	13920	53094.1	265052	101952	102839	2089.87	10884.9	169865	400148	173583	433998	168645	417094	171978	396773
10.04_502.2898m/z	502.29	10.0436	pos	LysoPE(0:0/18:1(9Z))	HMDB0011476	Lipids and lipid-like molecules	Glycerophospholipids	Glycerophosphoethanolamines	M+Na	C23H46NO7P	55.1	81.9	-1.20291	1.20179	1.46916e-07	3.17979e-07	0.644179	1.56285	499717	319747	496270	476970	517722	579548	535205	469701	426370	495950	345100	300711	322317	300329	338328	313421	357380	280393
7.63_314.2454n	315.253	7.63177	pos	9,13-dihydroxy-10-octadecenoic acid	35502	Lipids and lipid-like molecules	Fatty Acyls	Octadecanoids	M+H, M+Na	C18H34O4	54.5	77.3	-0.869721	1.20164	1.94883e-16	4.60359e-15	-4.23184	0.0532216	9576.14	179930	7237.91	10618.7	10926	4670.76	13617.5	9999.09	7624.45	11914.7	173303	199805	169447	179360	170469	190314	174992	181747
3.40_270.0889m/z	270.089	3.40193	pos	Carajuron	LMPK12010442	Lipids and lipid-like molecules	Polyketides	Flavonoids	M+H-H2O	C16H15O5+	50.9	61.2	0.821961	1.20158	3.35896e-07	6.89114e-07	-1.2176	0.429999	136160	316653	130887	113576	142419	144364	181783	129169	127242	119842	263357	350823	265949	365103	270985	382223	272351	362433
2.71_338.1342m/z	338.134	2.71113	pos	2-(3-carboxy-3-(trimethylammonio)propyl)-L-histidine	HMDB0059617	Organic acids and derivatives	Carboxylic acids and derivatives	Amino acids, peptides, and analogues	M+K	C13H23N4O4+	44.9	31.6	-2.86006	1.20078	5.05635e-08	1.17616e-07	3.15191	8.88831	201127	22628.2	239648	244175	150823	129441	160786	202434	227929	253777	20817.6	25566.2	18388.6	23764.9	21630.1	24022.1	21605.3	25230.9
1.29_294.8496m/z	294.85	1.28807	pos	Dichloroacetic acid	LMFA01090070	Lipids and lipid-like molecules	Fatty Acyls	Fatty Acids and Conjugates	2M+K	C2H2Cl2O2	31.1	0	0.316599	1.19665	6.51775e-19	5.07957e-17	-3.08122	0.118157	22609.3	191349	27592.5	18358.9	25649.1	17820.1	24028.4	24942.6	25951.7	16530.7	193544	195949	188276	179511	188886	197408	192845	194377
9.47_432.2273n	433.235	9.46817	pos	PA(18:3(9Z,12Z,15Z)/0:0)	LMGP10050035	Lipids and lipid-like molecules	Glycerophospholipids	Glycerophosphates	M+H, M+NH4, M+H-H2O	C21H37O7P	54.8	79.3	-0.848488	1.19602	1.04571e-05	1.76426e-05	2.94718	7.71239	215488	27940.5	141560	287681	253364	206764	304160	99178.6	144136	287060	35292.7	21280.9	34551	21972.3	36132.1	21727.2	32436.7	20131.2
7.56_886.1685m/z	886.169	7.56435	pos	Phenylacetyl-CoA	HMDB0006503	Lipids and lipid-like molecules	Fatty Acyls	Fatty acyl thioesters	M+H	C29H42N7O17P3S	33.4	0	4.71797	1.19532	1.11466e-07	2.45443e-07	10.845	1839.4	178801	97.2057	123430	202408	190126	272617	196497	160258	106749	178319	2.83646e-07	2.83646e-07	2.83646e-07	132.243	645.403	2.83646e-07	2.83646e-07	2.83646e-07
6.89_785.1383m/z	785.138	6.89478	pos	Celecoxib	HMDB0005014	Organoheterocyclic compounds	Azoles	Pyrazoles	2M+Na	C17H14F3N3O2S	35.1	0	-3.52306	1.19332	1.0945e-07	2.41339e-07	1.45978	2.75067	275611	100198	275756	306422	356365	267509	263826	231314	198274	305422	106217	80377.7	109337	95347.3	118547	85712.4	109044	96998.1
9.40_590.3463m/z	590.346	9.396	neg	LysoPC(20:3(5Z,8Z,11Z))	HMDB0010393	Lipids and lipid-like molecules	Glycerophospholipids	Glycerophosphocholines	M+FA-H	C28H52NO7P	58.2	93.3	-0.126388	1.19142	0.000533009	0.000748353	0.55435	1.46851	649166	442058	647740	855839	495821	518441	629349	671046	564791	810300	447564	401293	454950	453621	447676	421277	468765	441320
5.57_936.2971m/z	936.297	5.56753	pos	Quercetin 3-(glucosyl-(1->4)-rhamnoside) 7-rutinoside	HMDB0032009	Phenylpropanoids and polyketides	Flavonoids	Flavonoid glycosides	M+NH4	C39H50O25	32.3	0	-0.95396	1.19079	4.83241e-07	9.68723e-07	3.41812	10.6895	200721	18777.5	264618	180368	250539	87763.2	175444	209878	250658	186500	30643.5	5691.3	33781.6	8121.44	20912.9	7389.23	34465.1	9214.6
5.27_347.2424m/z	347.242	5.27438	pos	9,10-dihydroxy-13-hydroperoxy-11-octadecenoic acid	74513	Lipids and lipid-like molecules	Fatty Acyls	Octadecanoids	M+H	C18H34O6	49.6	54	-1.08262	1.1897	3.11464e-13	2.44542e-12	-4.46836	0.045174	7924.92	175431	10265	7862.83	6409.49	5239.25	11845.7	9499.88	5199.46	7077.73	157254	195229	159538	190166	162127	196974	156486	185674
1.16_466.1311m/z	466.131	1.15513	neg	2-amino-4-({2-[(2-carboxy-2-hydroxy-2-methyl-1-phenylethyl)sulfanyl]-1-[(carboxymethyl)-C-hydroxycarbonimidoyl]ethyl}-C-hydroxycarbonimidoyl)butanoic acid	HMDB0133669	Organic acids and derivatives	Carboxylic acids and derivatives	Amino acids, peptides, and analogues	M-H2O-H	C20H27N3O9S	36.9	3.08	4.37694	1.18933	4.42422e-08	1.04231e-07	-1.79791	0.287591	70322.3	244522	128254	52305.1	70167.1	14166.5	25299.4	91258.5	128418	52709.8	227903	256551	218931	267341	231002	254300	241346	258798
1.05_205.0347m/z	205.035	1.04503	neg	Oxoadipic acid	HMDB0000225	Organic acids and derivatives	Keto acids and derivatives	Medium-chain keto acids and derivatives	M+FA-H	C6H8O5	49.4	54.4	-4.00705	1.18908	2.24438e-12	1.3821e-11	-1.73503	0.300404	72958.7	242869	94140.7	85341.5	48924.6	49203.2	56599.5	75246.4	86652.6	87561	239971	232720	242354	237945	264716	243425	250164	231654
2.55_188.0665n	206.1	2.54648	pos	(Z)-1-(Methylthio)-5-phenyl-1-penten-3-yne	88626	Benzenoids	Benzene and substituted derivatives	Unclassified	M+H, M+NH4	C12H12S	37.1	2.14	2.70712	1.18749	0.000253323	0.000367893	0.527317	1.44125	684989	475276	811235	755115	615108	489029	564225	705930	787675	751597	452467	491605	427075	498855	449031	540428	443308	499437
2.73_183.0895n	166.086	2.727	pos	Epinephrine	HMDB0000068	Benzenoids	Phenols	Benzenediols	M+H-H2O, M+Na	C9H13NO3	38.9	0	-0.459401	1.18623	4.62677e-07	9.30442e-07	0.886217	1.84832	392547	212380	451776	416235	331049	306144	351302	393545	465924	424400	205895	216939	205278	216679	208118	219739	210726	215666
10.01_420.3466m/z	420.347	10.0101	pos	2-(5-((3Z,13Z)-eicosa-3,13-dien-1-yl)furan-2-yl)-ethanoic acid	LMFA01150034	Lipids and lipid-like molecules	Fatty Acyls	Fatty Acids and Conjugates	M+NH4	C26H42O3	47.9	46.2	-1.547	1.18419	3.17778e-18	1.75665e-16	-39.0868	1.71279e-12	2.83646e-07	165605	2.83646e-07	2.83646e-07	2.83646e-07	2.83646e-07	2.83646e-07	2.83646e-07	2.83646e-07	2.83646e-07	165727	156526	158590	166450	165369	158496	176490	177189
12.49_396.3468m/z	396.347	12.4877	pos	N-oleoyl isoleucine	LMFA08020113	Lipids and lipid-like molecules	Fatty Acyls	Fatty amides	M+H	C24H45NO3	54.2	78.6	-1.15198	1.18408	4.40733e-08	1.03879e-07	5.14656	35.4217	175619	4957.97	169603	237604	153847	137065	208145	161234	108641	228817	7934.01	2140.7	6620.16	1842.86	5920.28	4427.39	7433.71	3344.61
0.71_182.0480m/z	182.048	0.707283	pos	Acamprosate	HMDB0014797	Organic acids and derivatives	Organic sulfonic acids and derivatives	Organosulfonic acids and derivatives	M+H	C5H11NO4S	38.3	0	-0.770836	1.18147	4.59478e-18	2.29932e-16	-39.0779	1.72342e-12	2.83646e-07	164584	2.83646e-07	2.83646e-07	2.83646e-07	2.83646e-07	2.83646e-07	2.83646e-07	2.83646e-07	2.83646e-07	164600	163336	165337	169103	167822	172197	145918	168356
6.88_351.1927m/z	351.193	6.8782	pos	9,10-epoxy-13-hydroxy-11-octadecenoic acid	LMFA02000278	Lipids and lipid-like molecules	Fatty Acyls	Octadecanoids	M+K	C18H32O4	50.8	61	-1.81301	1.1797	2.19926e-06	4.03602e-06	6.86933	116.916	181704	1554.14	230002	228077	117642	48962.3	188847	181351	227221	231529	2750.09	500.144	2923.68	345.307	2302.25	2.83646e-07	2395.15	1216.46
0.98_152.0565m/z	152.057	0.98455	pos	Guanine	315	Organoheterocyclic compounds	Imidazopyrimidines	Purines and purine derivatives	M+H	C5H5N5O	51.3	63.3	-1.11637	1.17711	1.89795e-06	3.51108e-06	-0.938089	0.521924	195135	373877	270076	194316	169988	106788	137481	205601	277481	199348	346310	396206	342938	378738	357000	417787	355679	396354
0.71_438.1509m/z	438.151	0.707283	pos	5,10-Methenyltetrahydrofolic acid	HMDB0001354	Organoheterocyclic compounds	Pteridines and derivatives	Pterins and derivatives	M+H-H2O	C20H21N7O6	34.9	0	-2.45611	1.17665	2.65757e-05	4.2871e-05	39.263	6.59711e+11	187125	2.83646e-07	259835	295109	63444.2	139769	78912.3	184634	214496	260799	2.83646e-07	2.83646e-07	2.83646e-07	2.83646e-07	2.83646e-07	2.83646e-07	2.83646e-07	2.83646e-07
9.56_595.2888m/z	595.289	9.56123	neg	OG-PA	LMGP20070021	Lipids and lipid-like molecules	Glycerophospholipids	Oxidized glycerophospholipids	M+FA-H	C26H47O10P	41.7	12.6	-0.188814	1.17618	9.93936e-14	9.0175e-13	-1.48987	0.356046	90736.8	254846	94335.3	87928	95282.9	92249.3	113289	81755.3	79097.5	81956.3	239508	260893	247371	274223	248767	249563	248068	270372
14.29_524.4436n	542.477	14.2869	pos	DG(14:1(9Z)/15:0/0:0)	HMDB0007039	Lipids and lipid-like molecules	Glycerolipids	Diradylglycerols	M+NH4, M+Na, M+H, M+H-H2O	C32H60O5	38	0	-0.911784	1.1759	3.0262e-11	1.37321e-10	-10.3756	0.000752708	125.819	167156	355.333	128.914	2.83646e-07	109.228	107.454	110.482	195.145	2.83646e-07	226512	158893	163533	147670	174828	161913	154995	148902
1.02_117.0182m/z	117.018	1.01602	neg	Succinic acid	114	Organic acids and derivatives	Carboxylic acids and derivatives	Dicarboxylic acids and derivatives	M-H	C4H6O4	52.3	72.8	-9.99176	1.17495	0.00115067	0.00156071	-0.137713	0.908959	2.21545e+06	2.43734e+06	2.30279e+06	2.19185e+06	2.01764e+06	2.12392e+06	2.17393e+06	2.18809e+06	2.45636e+06	2.26898e+06	2.45422e+06	2.30454e+06	2.5613e+06	2.36711e+06	2.4962e+06	2.38042e+06	2.48707e+06	2.44789e+06
2.73_951.3964m/z	951.396	2.727	pos	Estriol-3-glucuronide	LMST05010065	Lipids and lipid-like molecules	Sterol Lipids	Steroid conjugates	2M+Na	C24H32O9	37.6	0	-2.21288	1.17408	1.66498e-08	4.22437e-08	3.58371	11.9896	186803	15580.4	232540	193883	193462	132655	115367	210829	226480	189208	21822.4	9505.93	16638.3	16666.1	16428.9	11452	15033.7	17095.9
1.60_311.1233m/z	311.123	1.6013	pos	gamma-Glutamyltyrosine	HMDB0011741	Organic acids and derivatives	Carboxylic acids and derivatives	Amino acids, peptides, and analogues	M+H	C14H18N2O6	38.7	0	-1.33695	1.17363	4.88041e-09	1.37246e-08	1.16689	2.24527	306538	136526	358342	318552	268548	275513	296865	296694	325319	312474	118060	161919	108693	152025	111206	157581	116693	166032
0.98_466.1122m/z	466.112	0.98455	pos	Pemetrexed	HMDB0014780	Organic acids and derivatives	Carboxylic acids and derivatives	Amino acids, peptides, and analogues	M+K	C20H21N5O6	38	0	-0.334029	1.17288	0.0271839	0.0320675	1.14289	2.20823	539548	244335	507290	459125	241611	1.3317e+06	583342	324344	451019	417957	272257	212071	277319	202761	282106	226210	267392	214564
2.97_292.1287m/z	292.129	2.97125	pos	Seryltryptophan	HMDB0029050	Organic acids and derivatives	Carboxylic acids and derivatives	Amino acids, peptides, and analogues	M+H	C14H17N3O4	55.1	79.8	-1.50088	1.17224	1.29158e-15	2.22268e-14	-4.56845	0.0421462	7130.13	169176	4773.92	6262.09	6808.25	18519.7	6118.68	4996.49	4388.53	5173.32	167865	179673	159256	167385	156574	185531	158681	178444
0.67_164.0377m/z	164.038	0.666217	neg	L-Methionine S-oxide	63430	Unclassified	Unclassified	Unclassified	M-H	C5H11NO3S	37.1	14	-5.81763	1.17157	1.21197e-09	3.84306e-09	-1.16876	0.444804	134868	303208	160431	148432	114002	82584.5	105084	142646	159872	165894	307555	282336	305682	313323	298979	281623	320761	315407
3.33_552.2955m/z	552.295	3.3342	pos	Pyrophaeophorbide a	HMDB0031150	Organoheterocyclic compounds	Tetrapyrroles and derivatives	Chlorins	M+NH4	C33H34N4O3	36.4	0	-2.65144	1.16753	1.04176e-11	5.2954e-11	7.42215	171.51	164408	958.589	198960	161681	163461	140471	127052	164423	186270	172945	754.384	559.449	558.3	943.521	1159.77	1623.99	1459.16	610.141
6.17_416.2787m/z	416.279	6.16722	pos	N-arachidonoyl glutamic acid	LMFA08020086	Lipids and lipid-like molecules	Fatty Acyls	Fatty amides	M+H-H2O	C25H39NO5	37.7	0	-2.0238	1.1673	3.98944e-22	2.53573e-19	-10.2544	0.000818667	131.722	160899	2.83646e-07	230.772	2.83646e-07	218.322	259.727	2.83646e-07	344.959	2.83646e-07	158390	160329	167025	154833	159211	163093	165437	158870
2.52_167.1178m/z	167.118	2.51658	pos	2,3,6,7-Tetrahydrocyclopent[b]azepin-8(1H)-one	HMDB0039662	Organoheterocyclic compounds	Azepines	Unclassified	M+NH4	C9H11NO	46.3	34.8	-0.797205	1.16703	3.31771e-07	6.8102e-07	-4.34392	0.0492436	8826.47	179241	10356.8	9460.07	7266.99	7597.61	8355.42	8185.5	9738.78	9650.56	131712	227527	123653	227650	131089	232195	130802	229299
10.65_951.7738m/z	951.774	10.6485	pos	TG(18:0/18:2(9Z,12Z)/20:1(11Z))	HMDB0005410	Lipids and lipid-like molecules	Glycerolipids	Triradylcglycerols	M+K	C59H108O6	30.1	0	-4.31513	1.16656	1.37563e-07	2.98993e-07	2.74868	6.721	197664	29409.9	189953	261453	170274	173777	227508	113540	189557	255253	29262.9	27030.2	30825.6	34963.1	26341.2	26548.9	26748.6	33559.1
12.97_452.3858n	475.375	12.9708	pos	2-Hydroxy-24-keto-octacosanolide	LMFA07040063	Lipids and lipid-like molecules	Fatty Acyls	Fatty esters	M+H, M+Na, M+NH4	C28H52O4	38	0	-1.63426	1.16656	9.78738e-15	1.23913e-13	-10.6618	0.000617259	99.215	160735	130.589	95.7172	2.83646e-07	125.288	2.83646e-07	224.803	217.323	2.83646e-07	140301	177387	151764	174528	150984	159259	156160	175495
2.87_380.2581n	363.255	2.87193	pos	1a,1b-dihomo-PGE2	LMFA03010155	Lipids and lipid-like molecules	Fatty Acyls	Eicosanoids	M+H-H2O, M+K	C22H36O5	36	2.23	4.91285	1.16324	4.56829e-08	1.07259e-07	3.97111	15.6828	178487	11381	194517	237165	131785	136737	123003	178538	193499	232649	9380.99	14200.9	8758.75	14476.3	9035.55	14218.1	6190.41	14787.2
1.85_548.2437m/z	548.244	1.8544	pos	Darunavir	HMDB0015393	Benzenoids	Benzene and substituted derivatives	Benzenesulfonamides	M+H	C27H37N3O7S	34.5	0	2.10586	1.16283	2.65808e-14	2.915e-13	-4.33649	0.0494979	8315.87	168004	7878.18	9998.53	6784.7	1989.82	11085.9	7553.44	10818.7	10417.7	149495	180312	156138	177820	161176	181300	153635	184158
8.58_492.3079m/z	492.308	8.58173	pos	PC(14:0/2:0)	LMGP01010504	Lipids and lipid-like molecules	Glycerophospholipids	Glycerophosphocholines	M+H-H2O	C24H48NO8P	38.3	0	-1.08821	1.16249	9.46212e-07	1.82006e-06	2.01322	4.03683	229980	56970.4	160319	247674	237417	276366	326450	206224	145883	239506	56311.6	57076.2	51385.8	63400.6	52428.6	63760.2	51383.8	60016.5
5.57_806.4198m/z	806.42	5.56753	pos	Dulcoside A	HMDB0036708	Lipids and lipid-like molecules	Prenol lipids	Terpene glycosides	M+NH4	C38H60O17	34.3	0	3.71348	1.16007	4.43125e-09	1.25525e-08	7.32414	160.246	167067	1042.57	208504	165302	133147	209834	104427	164306	195067	155949	1344.06	1020.68	2.83646e-07	2468.21	2602.86	904.736	2.83646e-07	2.83646e-07
2.43_506.2406m/z	506.241	2.43353	pos	Terretonin	HMDB0035860	Lipids and lipid-like molecules	Steroids and steroid derivatives	Steroid lactones	M+NH4	C26H32O9	36.4	0	4.32555	1.15845	3.69023e-10	1.29519e-09	8.88124	471.542	163048	345.775	195744	180233	151800	134845	107921	173371	191478	168989	146.064	340.913	328.616	409.946	2.83646e-07	2.83646e-07	1144.4	396.26
0.69_149.0637m/z	149.064	0.692783	pos	Ethyl 3-mercaptobutyrate	HMDB0032271	Lipids and lipid-like molecules	Fatty Acyls	Fatty acid esters	M+H	C6H12O2S	38.1	0	3.87437	1.15641	1.68317e-09	5.19092e-09	-1.45622	0.364447	94214.4	258513	131558	79602.2	87209	82498.2	83894	93957.4	119478	75518.8	279105	231035	284107	239194	283728	234131	287825	228980
3.82_380.1762n	403.172	3.82437	pos	chlorovulone III	LMFA03120010	Lipids and lipid-like molecules	Fatty Acyls	Eicosanoids	M+NH4, M+Na	C21H29ClO4	34.3	4.67	2.13059	1.15464	1.98714e-07	4.22584e-07	-3.19617	0.109108	20328.1	186312	27861.7	20989	20227.5	13627.4	11787.4	18632.6	26080.8	23418.3	135752	229962	134011	227802	144890	235873	145899	236306
13.74_503.4063m/z	503.406	13.7448	pos	3E-Tridecenyl acetate	LMFA07010264	Lipids and lipid-like molecules	Fatty Acyls	Fatty esters	2M+Na	C15H28O2	36.8	0	-1.69471	1.154	1.76973e-13	1.49106e-12	-39.0151	1.80008e-12	2.83646e-07	157574	2.83646e-07	2.83646e-07	2.83646e-07	2.83646e-07	2.83646e-07	2.83646e-07	2.83646e-07	2.83646e-07	145587	189842	139207	168120	145103	160611	148894	163231
14.89_792.5886m/z	792.589	14.887	pos	PC(20:1(11Z)/18:3(6Z,9Z,12Z))	HMDB0008304	Unclassified	Unclassified	Unclassified	M+H-H2O	C46H84NO8P	36.8	0	-1.96158	1.15185	1.59527e-06	2.98199e-06	-1.29145	0.40854	116012	283967	3453.17	121010	118634	153192	127310	166714	152348	85433.7	283923	315895	240182	315911	259301	296631	252156	307738
0.99_385.0999m/z	385.1	0.986983	neg	3'-Ketolactose	HMDB0001030	Organic oxygen compounds	Organooxygen compounds	Carbohydrates and carbohydrate conjugates	M+FA-H	C12H20O11	47.1	46	3.32089	1.14921	2.07201e-07	4.39208e-07	2.89795	7.45367	192756	25860.6	267371	183607	160563	109279	177511	207822	239349	196546	36280	6683.3	43835	12584.7	30406.8	10541.7	40873.5	25679.4
6.01_311.1862m/z	311.186	6.00788	neg	13,14-epoxy-7Z,10Z-Hexadecenoic acid	LMFA01070023	Lipids and lipid-like molecules	Fatty Acyls	Fatty Acids and Conjugates	M+FA-H	C16H26O3	54.9	78.3	-0.597831	1.14685	2.44696e-11	1.13489e-10	-4.03124	0.061161	10209	166920	11287.1	13760.8	4997.39	7873.57	8562.65	9829.83	11837.7	13522.9	147206	188817	140650	189862	143027	192739	150760	182297
8.69_422.3470m/z	422.347	8.6942	pos	Ventosic acid	LMFA01050536	Lipids and lipid-like molecules	Fatty Acyls	Fatty Acids and Conjugates	M+NH4	C22H44O6	38.9	0	-1.40415	1.14628	5.24678e-16	1.05246e-14	-39.0017	1.81683e-12	2.83646e-07	156121	2.83646e-07	2.83646e-07	2.83646e-07	2.83646e-07	2.83646e-07	2.83646e-07	2.83646e-07	2.83646e-07	169121	145127	164773	144889	165674	144815	164124	150448
0.72_204.1108n	187.108	0.7218	pos	Serylvaline	HMDB0029052	Organic acids and derivatives	Carboxylic acids and derivatives	Amino acids, peptides, and analogues	M+H-H2O, M+H, M+Na	C8H16N2O4	37.9	0	-0.986682	1.14478	3.5757e-15	5.24657e-14	-6.74401	0.00932935	1458.23	156306	2.83646e-07	2.83646e-07	2.83646e-07	2.83646e-07	7286.19	2.83646e-07	4379.69	2.83646e-07	154301	149415	142653	156923	169947	171284	140324	165604
2.17_372.1220m/z	372.122	2.16577	pos	Niazidin	HMDB0031981	Organic oxygen compounds	Organooxygen compounds	Carbohydrates and carbohydrate conjugates	M+NH4	C15H18N2O6S	50.4	59.7	-1.04141	1.14203	1.83223e-10	6.89661e-10	-5.63378	0.0201402	3207.27	159248	5001.14	4331.03	2131.06	1104.61	1674.14	2528.48	5590.04	3297.68	133851	182320	131632	187619	138422	187326	131967	180844
11.03_441.3106m/z	441.311	11.0272	pos	dolichyl phosphate	53861	Lipids and lipid-like molecules	Prenol lipids	Sesquiterpenoids	M+H	C25H45O4P	38	0.0177	-5.15221	1.14191	1.98397e-11	9.4153e-11	-8.72828	0.00235791	366.754	155542	70.19	2.83646e-07	360.067	1.39063	959.909	570.411	455.742	516.323	131169	169382	142609	182542	125367	175792	140480	176996
2.56_345.1441m/z	345.144	2.56105	pos	Tyrosyl-Tyrosine	HMDB0029117	Organic acids and derivatives	Carboxylic acids and derivatives	Amino acids, peptides, and analogues	M+H	C18H20N2O5	38.6	0	-1.25983	1.13885	1.23277e-11	6.16741e-11	-8.43406	0.00289131	447.107	154638	2.83646e-07	740.731	330.256	2.83646e-07	464.681	679.98	370.57	990.636	140920	172217	129645	167195	141367	178704	127469	179586
11.22_426.2997m/z	426.3	11.2194	pos	N-palmitoyl phenylalanine	LMFA08020091	Lipids and lipid-like molecules	Fatty Acyls	Fatty amides	M+Na	C25H41NO3	50.6	62.2	4.56644	1.13774	3.27396e-07	6.72619e-07	8.40007	337.811	161510	478.107	139888	241583	129621	116655	144498	170318	114764	234752	598.797	1213.05	930.153	556.848	526.01	2.83646e-07	2.83646e-07	2.83646e-07
5.29_302.2090n	285.206	5.29178	pos	xi-7-Hydroxyhexadecanedioic acid	HMDB0037830	Lipids and lipid-like molecules	Fatty Acyls	Fatty acids and conjugates	M+H-H2O, M+Na, M+NH4, M+H	C16H30O5	39.1	0	-1.06567	1.13762	5.36702e-15	7.4171e-14	-3.30254	0.101353	17254.9	170246	22153.3	24673.4	9142.95	7716.07	10269.2	18423.4	22614.6	23046.1	159213	180743	162137	175127	160805	184075	161802	178064
5.82_225.1127m/z	225.113	5.81853	neg	3,7-Dimethyl-2E,6E-decadien-1,10-dioic acid	LMFA01170130	Lipids and lipid-like molecules	Fatty Acyls	Fatty Acids and Conjugates	M-H	C12H18O4	48.6	48.2	-2.32602	1.13546	8.24745e-20	9.74121e-18	-5.11921	0.0287716	4498.01	156335	6255.6	5159.71	2724.49	3666.27	4023.08	4697.18	5167.63	4290.16	151879	155487	148123	161886	156179	163242	152382	161505
0.65_485.1669m/z	485.167	0.6517	neg	(S)-Multifidol 2-[apiosyl-(1->6)-glucoside]	HMDB0039930	Organic oxygen compounds	Organooxygen compounds	Carbohydrates and carbohydrate conjugates	M-H2O-H	C22H32O13	35.8	0	0.90477	1.13529	1.0013e-07	2.22179e-07	39.0423	5.6611e+11	160575	2.83646e-07	222303	203257	114845	114210	98904.8	183300	168649	179131	2.83646e-07	2.83646e-07	2.83646e-07	2.83646e-07	2.83646e-07	2.83646e-07	2.83646e-07	2.83646e-07
1.10_260.1370n	261.144	1.102	pos	Isoleucyl-Glutamate	HMDB0028906	Organic acids and derivatives	Carboxylic acids and derivatives	Amino acids, peptides, and analogues	M+H-H2O, M+H	C11H20N2O5	37.2	0	-0.881477	1.13263	1.06296e-15	1.88126e-14	-3.84691	0.069497	11303.4	162646	9179.32	10298.3	15245.6	17626.4	17308.7	5738.43	6956.67	8073.68	151956	173689	149903	173894	159687	171807	155081	165149
5.22_662.3756m/z	662.376	5.22212	pos	Capsianoside IV	HMDB0030736	Lipids and lipid-like molecules	Fatty Acyls	Fatty acyl glycosides	M+NH4	C32H52O13	35.2	0	1.52599	1.13234	2.03231e-12	1.26793e-11	4.08726	16.9976	163421	9614.38	160171	149058	168514	208197	158480	150912	158962	153073	8542.45	13184	7546.6	12702.8	8389.46	9107.6	7013.87	10428.2
15.28_719.5689m/z	719.569	15.2839	pos	PE(16:1(9Z)/P-18:0)	HMDB0008983	Lipids and lipid-like molecules	Glycerophospholipids	Glycerophosphoethanolamines	M+NH4	C39H76NO7P	36.5	0	-1.22578	1.13111	1.37053e-06	2.58629e-06	1.37856	2.60008	265279	102027	270870	317961	311071	271455	331272	226786	172525	220290	67147.8	88980.8	116553	100483	108531	112186	112643	109692
11.28_492.3454m/z	492.345	11.2771	neg	PC(P-17:0/0:0)	LMGP01070007	Lipids and lipid-like molecules	Glycerophospholipids	Glycerophosphocholines	M-H	C25H52NO6P	51.3	69.2	-1.1148	1.12944	0.0131732	0.016067	10.3876	1339.62	252447	188.447	24509.9	111715	275485	685932	571827	235010	11995.4	103105	2.83646e-07	587.26	2.83646e-07	2.83646e-07	2.83646e-07	2.83646e-07	2.83646e-07	920.318
3.01_293.1141m/z	293.114	3.00712	neg	gamma-Glutamylphenylalanine	HMDB0000594	Organic acids and derivatives	Carboxylic acids and derivatives	Amino acids, peptides, and analogues	M-H	C14H18N2O5	56	84.1	-0.523836	1.12875	3.94333e-07	8.00795e-07	1.38724	2.61578	263200	100620	306727	290849	226030	167786	228484	281775	302564	301386	90429.1	110710	88905.5	113989	86123.3	111630	92017.6	111155
0.94_227.1387m/z	227.139	0.941017	pos	Amobarbital	HMDB0015440	Organoheterocyclic compounds	Diazines	Pyrimidines and pyrimidine derivatives	M+H	C11H18N2O3	38.9	0	-1.57736	1.12848	6.65153e-06	1.14914e-05	-0.878645	0.543878	201212	369957	287046	203492	146400	112891	149845	195645	296385	217989	353140	388563	338703	374606	362026	392305	359622	390692
12.77_436.3911n	437.399	12.765	pos	19-oxo-22Z-octacosenoic acid	LMFA01060150	Lipids and lipid-like molecules	Fatty Acyls	Fatty Acids and Conjugates	M+H-H2O, M+H	C28H52O3	38.6	0	-1.22091	1.12798	4.6699e-13	3.49435e-12	-38.9689	1.85863e-12	2.83646e-07	152610	2.83646e-07	2.83646e-07	2.83646e-07	2.83646e-07	2.83646e-07	2.83646e-07	2.83646e-07	2.83646e-07	172203	133623	165243	143858	162246	133471	172530	137708
8.33_315.2527m/z	315.253	8.33498	pos	7S,10S-diHOME	96879	Unclassified	Unclassified	Unclassified	M+H	C18H34O4	48.8	47.8	-0.995836	1.12764	1.00076e-14	1.26113e-13	-6.30133	0.0126798	1946.53	153515	1464.75	1961.73	2854.66	397.188	3319.33	1838.54	2606.18	1129.87	163087	142677	169708	140874	164429	144624	163959	138757
1.13_536.2444m/z	536.244	1.13228	pos	Osmaronin	HMDB0032769	Lipids and lipid-like molecules	Fatty Acyls	Fatty acyl glycosides	2M+NH4	C11H17NO6	38.1	0	-1.09341	1.12732	6.35803e-09	1.74742e-08	-4.92338	0.0329544	5243.41	159111	8798.95	2.83646e-07	2493.1	2.83646e-07	2.83646e-07	5522.15	25133.1	2.83646e-07	119059	187070	117530	183139	121667	192719	162423	189282
4.61_324.1470m/z	324.147	4.6056	pos	Mepyramine	HMDB0015639	Benzenoids	Benzene and substituted derivatives	Benzylamines	M+K	C17H23N3O	39.2	1.48	-0.981435	1.126	8.48978e-22	4.24846e-19	-3.79059	0.0722632	11640.8	161088	11338.1	11236.6	10952	8117.55	14061.6	12426.7	12289	12704.6	155775	160063	163165	160339	160178	168277	161001	159909
2.44_482.2431n	963.478	2.4378	neg	1-(4Z,7Z,10Z,13Z,16Z,19Z-docosahexaenoyl)-glycero-3-phosphate	HMDB0062307	Lipids and lipid-like molecules	Glycerophospholipids	Glycerophosphates	M-H, 2M-H	C25H39O7P	51.1	68.5	-0.594806	1.12594	1.19186e-14	1.46981e-13	-6.88288	0.00847321	1279.81	151042	2239.15	2.83646e-07	1449.09	3521.56	2417.6	2.83646e-07	2.83646e-07	611.078	158594	165143	139542	157612	136161	166065	134523	150695
16.92_236.0230m/z	236.023	16.9244	neg	S-Cysteinosuccinic acid	HMDB0029418	Organic acids and derivatives	Carboxylic acids and derivatives	Amino acids, peptides, and analogues	M-H	C7H11NO6S	48.8	55.5	-1.8954	1.12418	1.08189e-07	2.38779e-07	0.67817	1.60011	424256	265142	481690	421933	393679	380897	388284	422767	491901	412895	272761	248302	281596	253106	284259	244745	288689	247677
4.31_669.2523m/z	669.252	4.3122	neg	Methionyl-Tryptophan	HMDB0028984	Organic acids and derivatives	Carboxylic acids and derivatives	Amino acids, peptides, and analogues	2M-H	C16H21N3O3S	44.9	37.4	-1.65758	1.12281	2.03312e-09	6.17107e-09	4.45116	21.8742	160503	7337.55	175429	183113	134673	124148	113409	174391	175379	203483	7202.72	6170.72	6093.82	7703.64	7272.48	7839.74	8926.52	7490.73
0.59_274.1393m/z	274.139	0.591167	pos	1-(beta-D-Ribofuranosyl)-1,4-dihydronicotinamide	HMDB0011648	Organic oxygen compounds	Organooxygen compounds	Carbohydrates and carbohydrate conjugates	M+NH4	C11H16N2O5	38.5	0	-1.72036	1.1217	1.43814e-06	2.70539e-06	3.19666	9.16836	182462	19901.3	126575	166678	203823	224045	292233	164279	116546	165518	29479.9	8612.87	28729.4	12329.2	29452.7	9865.32	30397.2	10343.6
10.24_563.2976m/z	563.298	10.2409	pos	PKOOA-PA	LMGP20070006	Lipids and lipid-like molecules	Glycerophospholipids	Oxidized glycerophospholipids	M+H	C27H47O10P	39.2	0	-0.632112	1.121	4.27973e-11	1.8763e-10	-2.33312	0.198455	37358.9	188249	13835.6	35816.1	50020.3	54454.9	63567.4	31156.3	12402.7	37618.1	169777	189537	183627	216968	186350	196802	171556	191377
15.21_814.6051m/z	814.605	15.2078	pos	PC(O-16:0/20:0)	LMGP01020051	Lipids and lipid-like molecules	Glycerophospholipids	Glycerophosphocholines	M+K	C44H90NO7P	37.1	0	-4.54161	1.12023	0.00540551	0.00685366	0.562111	1.47643	665670	450865	876437	948892	593221	451486	442773	608235	744090	660225	457773	425268	463268	443855	479359	458914	472789	405696
11.79_358.3078n	359.315	11.7891	pos	MG(0:0/i-18:0/0:0)	HMDB0072877	Lipids and lipid-like molecules	Glycerolipids	Monoradylglycerols	M+H, M+NH4	C21H42O4	38.7	0	-1.41495	1.11975	3.46966e-19	3.04983e-17	-5.79375	0.0180264	2714.22	150569	2916.32	1347.04	2066.99	1651.37	4368.12	2158.25	5252.96	1952.69	148743	140484	150064	149923	149993	161992	152054	151301
8.76_576.3768m/z	576.377	8.75843	pos	C-6 NBD Ceramide	63013	Unclassified	Unclassified	Unclassified	M+H	C30H49N5O6	37.9	0.0147	2.23566	1.11863	0.000521651	0.000733165	0.671837	1.5931	520724	326862	685773	461213	456480	409964	400396	486971	713605	551392	340879	284785	338204	303681	354382	311866	346536	334566
6.68_510.3786m/z	510.379	6.67618	pos	Homodolicholide	HMDB0033907	Lipids and lipid-like molecules	Steroids and steroid derivatives	Steroid lactones	M+NH4	C29H48O6	43.3	19.1	-0.645189	1.11834	3.63621e-19	3.08688e-17	-38.921	1.92139e-12	2.83646e-07	147625	2.83646e-07	2.83646e-07	2.83646e-07	2.83646e-07	2.83646e-07	2.83646e-07	2.83646e-07	2.83646e-07	139070	142167	146706	148998	155539	142724	151205	154594
9.50_298.2505n	281.247	9.50085	pos	19-HOME(9Z)	LMFA02000181	Lipids and lipid-like molecules	Fatty Acyls	Octadecanoids	M+H-H2O, M+H	C18H34O3	57.7	93.2	-1.0944	1.11769	2.34211e-09	7.0304e-09	-1.27975	0.411866	107380	260715	116365	116983	112504	33846.1	133911	112420	113252	119756	263272	253137	249052	265642	267184	279769	245619	262046
0.96_450.1613m/z	450.161	0.955533	pos	Licoagroside B	HMDB0036523	Lipids and lipid-like molecules	Saccharolipids	Unclassified	M+NH4	C18H24O12	37.9	0	1.72304	1.11349	4.06403e-07	8.23634e-07	3.70333	13.026	172066	13209.4	101464	167954	156976	208474	273063	150029	166103	152463	22060.9	5492.54	19645.5	6841.94	19410.6	6197.34	15612.5	10413.7
8.56_315.2538m/z	315.254	8.564	neg	(+)-15,16-Dihydroxyoctadecanoic acid	HMDB0031008	Lipids and lipid-like molecules	Fatty Acyls	Fatty acids and conjugates	M-H	C18H36O4	53.4	75.1	-0.873362	1.11284	3.85384e-09	1.10618e-08	-7.98264	0.00395353	611.594	154696	2.83646e-07	1653.53	2.83646e-07	2.83646e-07	2.83646e-07	846.282	2392.93	2.83646e-07	181214	124688	183072	122479	188076	129513	191983	116541
7.29_232.1460n	233.153	7.28652	pos	(7b,10a)-3-Hydroxy-1,3,5-cadinatrien-9-one	HMDB0040981	Lipids and lipid-like molecules	Prenol lipids	Sesquiterpenoids	M+H-H2O, M+H	C15H20O2	51.6	62.1	-1.3714	1.11239	6.04754e-14	5.90047e-13	-5.45814	0.0227476	3401.98	149553	4169.51	3103.19	2832.36	2369.41	2408.29	3423.32	5404	3505.77	135770	163602	139889	149195	132691	165768	142240	167271
10.24_382.3312m/z	382.331	10.2409	pos	4-Hydroxy-3-(16-methylheptadecyl)-2H-pyran-2-one	HMDB0032093	Organoheterocyclic compounds	Pyrans	Pyranones and derivatives	M+NH4	C23H40O3	41.2	11.4	-1.09795	1.11204	1.75711e-09	5.39706e-09	-6.36373	0.012143	1833.88	151024	2227.18	2171.87	1333.77	1378.25	1386.85	1950.06	2040.15	2182.92	116141	171310	129031	184209	124390	175734	120984	186392
13.58_437.3984m/z	437.398	13.5756	pos	Ficulinic acid B	LMFA01060207	Lipids and lipid-like molecules	Fatty Acyls	Fatty Acids and Conjugates	M+H	C28H52O3	38.4	0	-1.18753	1.11126	2.28502e-15	3.61196e-14	-11.9113	0.00025963	38.1414	146907	2.83646e-07	2.83646e-07	2.83646e-07	305.131	2.83646e-07	2.83646e-07	2.83646e-07	2.83646e-07	163406	135236	158847	143114	145223	138687	156358	134384
11.25_991.6345m/z	991.635	11.249	pos	Ganglioside GA2 (d18:1/12:0)	HMDB0004888	Lipids and lipid-like molecules	Sphingolipids	Glycosphingolipids	M+H-H2O	C50H92N2O18	38.1	0	3.27417	1.11104	0.0160426	0.019389	-0.711297	0.610771	387550	634526	70188.7	499405	516213	722533	527213	345374	32239.6	387233	574681	740773	599254	694291	485573	739720	540098	701818
0.75_184.9849m/z	184.985	0.753283	neg	(2R)-2-Hydroxy-3-(phosphonatooxy)propanoate	HMDB0060180	Organooxygen compounds	Carbohydrates and carbohydrate conjugates	Sugar acids and derivatives	M-H	C3H7O7P	50.9	63.8	-4.05489	1.11103	3.57457e-05	5.68107e-05	-1.08861	0.470215	156818	333503	67744.3	268769	123690	115150	225798	118588	77988.2	256815	305565	322614	316078	368157	316100	355269	328154	356085
17.64_145.0494m/z	145.049	17.6417	pos	(E)-2-Methylglutaconic acid	6584	Lipids and lipid-like molecules	Fatty Acyls	Fatty acids and conjugates	M+H	C6H8O4	51.3	59.7	-1.02174	1.1108	0.00284783	0.00371353	0.343678	1.26899	996145	784992	1.11253e+06	910272	839209	902068	898396	984471	1.26605e+06	1.05617e+06	920680	821055	854872	744376	820429	710133	754228	654164
14.93_562.5041m/z	562.504	14.9343	pos	Jalapinolic acid	LMFA01050267	Lipids and lipid-like molecules	Fatty Acyls	Fatty Acids and Conjugates	2M+NH4	C16H32O3	37.5	0	-0.0767606	1.11047	1.23697e-12	8.23319e-12	-12.7068	0.000149582	22.1305	147949	131.811	2.83646e-07	21.1176	24.115	2.83646e-07	2.83646e-07	2.83646e-07	2.83646e-07	144166	160845	167784	130878	154679	121243	168926	135069
2.63_429.1624m/z	429.162	2.63178	neg	2,3-Butanediol apiosylglucoside	HMDB0033063	Organic oxygen compounds	Organooxygen compounds	Carbohydrates and carbohydrate conjugates	M+FA-H	C15H28O11	39.4	2.93	2.77392	1.10956	5.07293e-12	2.8108e-11	-6.51082	0.010966	1619.81	147713	2.83646e-07	1584.27	2546.37	4563.47	2.83646e-07	1781.15	1756.44	726.807	129091	167691	123877	167883	139820	166166	127749	159426
7.64_361.2594m/z	361.259	7.63818	neg	13,14-dihydroxy-octadecanoic acid	LMFA01050552	Lipids and lipid-like molecules	Fatty Acyls	Fatty Acids and Conjugates	M+FA-H	C18H36O4	54.5	75.7	-0.486006	1.10955	6.79348e-18	3.15085e-16	-38.9033	1.94504e-12	2.83646e-07	145831	2.83646e-07	2.83646e-07	2.83646e-07	2.83646e-07	2.83646e-07	2.83646e-07	2.83646e-07	2.83646e-07	155827	137191	153592	139715	150410	139581	149830	140498
10.01_404.3516m/z	404.352	10.0101	pos	25-hydroxy-3-deoxy-2-oxavitamin D3 / 25-hydroxy-3-deoxy-2-oxacholecalciferol	LMST03020040	Lipids and lipid-like molecules	Sterol Lipids	Secosteroids	M+NH4	C26H42O2	48.2	48.3	-1.77683	1.10806	6.17455e-07	1.21813e-06	-2.16645	0.222758	45076.4	202356	10476.4	21505.2	26513	114110	140035	20543.3	8421.95	19006.5	198950	202727	194414	211776	194054	204887	197851	214189
9.48_466.2924m/z	466.292	9.48442	pos	PE(17:1(9Z)/0:0)	46714	Unclassified	Unclassified	Unclassified	M+H	C22H44NO7P	58.5	96.5	-0.833671	1.10772	1.99378e-05	3.2614e-05	2.24663	4.74572	212068	44686.1	135216	194541	271881	307001	304696	181723	107093	194391	40894.3	43512	44342.4	48436.4	43341.9	44055.9	45793.5	47112.4
6.89_785.4247m/z	785.425	6.89478	pos	Indacaterol	HMDB0015608	Organoheterocyclic compounds	Quinolines and derivatives	Quinolones and derivatives	2M+H	C24H28N2O3	34.4	0	-3.20766	1.10732	1.2817e-06	2.42684e-06	1.55413	2.93657	239169	81445.1	218509	259427	362564	201820	226872	193736	212095	238330	84792.5	65892.3	79546.7	93269.6	100104	73686.4	88789.1	65480
5.29_261.1705m/z	261.17	5.29352	neg	xi-5-Hydroxydodecanoic acid	HMDB0040169	Lipids and lipid-like molecules	Fatty Acyls	Fatty acids and conjugates	M+FA-H	C12H24O3	54.4	75	-1.19337	1.10709	3.29926e-16	7.14565e-15	-38.9007	1.94855e-12	2.83646e-07	145568	2.83646e-07	2.83646e-07	2.83646e-07	2.83646e-07	2.83646e-07	2.83646e-07	2.83646e-07	2.83646e-07	153141	132020	152929	138644	155652	136525	155531	140102
7.15_471.2486m/z	471.249	7.14958	pos	1alpha,25-dihydroxy-24-oxo-22-oxavitamin D3 / 1alpha,25-dihydroxy-24-oxo-22-oxacholecalciferol	LMST03020039	Lipids and lipid-like molecules	Sterol Lipids	Secosteroids	M+K	C26H40O5	38.3	0	-4.86551	1.10673	8.65185e-12	4.48538e-11	-38.9	1.94948e-12	2.83646e-07	145498	2.83646e-07	2.83646e-07	2.83646e-07	2.83646e-07	2.83646e-07	2.83646e-07	2.83646e-07	2.83646e-07	125880	164958	127065	168254	129981	161403	123924	162524
2.38_441.2040n	442.211	2.38177	pos	Oxprenolol glucuronide	1682	Unclassified	Unclassified	Unclassified	M+H, 2M+H	C21H31NO9	36.8	6.81	9.34568	1.10582	1.42195e-09	4.4488e-09	5.95184	61.8988	150567	2432.47	167719	182891	127058	113817	107603	159244	163315	182889	1359.94	4377.84	1992.97	2612.05	1430.81	4611.85	1062.93	2011.35
9.14_320.2216m/z	320.222	9.14417	pos	(2Z,8S,9Z)-2,9-Heptadecadiene-8-hydroxy-4,6-diyne-1-yl acetate	HMDB0031038	Lipids and lipid-like molecules	Fatty Acyls	Fatty alcohol esters	M+NH4	C19H26O3	48.5	47.2	-1.26517	1.10581	1.75674e-15	2.86747e-14	-7.63928	0.00501589	733.285	146192	744.259	1636.32	614.499	2.83646e-07	2.83646e-07	1062	1193.27	615.933	153764	142693	160600	133396	157914	137301	150214	133656
3.55_941.4684m/z	941.468	3.5537	pos	Lucidenic acid D1	HMDB0038199	Lipids and lipid-like molecules	Prenol lipids	Triterpenoids	2M+H	C27H34O7	37.9	0	0.282766	1.10394	1.61118e-12	1.03577e-11	-3.33614	0.0990195	15988.2	161465	35341.9	15973.8	9100.28	8162.18	4928.2	14463.6	26029.2	13906.3	180592	151334	156751	179971	150769	139788	160547	171968
0.94_431.0463m/z	431.046	0.94345	neg	({3,5-dihydroxy-8-methyl-4-oxo-2-phenyl-4H,8H-pyrano[2,3-f]chromen-8-yl}methoxy)sulfonic acid	HMDB0127425	Phenylpropanoids and polyketides	Flavonoids	Pyranoflavonoids	M-H	C20H16O9S	34.9	0	4.84716	1.10189	5.41924e-06	9.4526e-06	-39.0195	1.79455e-12	2.83646e-07	158060	2.83646e-07	2.83646e-07	2.83646e-07	2.83646e-07	2.83646e-07	2.83646e-07	2.83646e-07	2.83646e-07	90020.9	217770	109439	251755	91219.4	188386	118543	197344
4.64_783.3674m/z	783.367	4.6399	pos	Flavoxate	HMDB0015279	Phenylpropanoids and polyketides	Flavonoids	Flavones	2M+H	C24H25NO4	38.2	4.21	4.39377	1.10142	6.72051e-08	1.53284e-07	-1.71798	0.303974	67054.2	220592	67534.6	51399.6	54655.4	98644.9	67447.9	69360.5	77102.9	50287.6	258053	176227	260266	180650	257949	183988	250617	196986
7.34_298.2505n	281.247	7.33587	pos	5-HOME(2)	LMFA02000202	Lipids and lipid-like molecules	Fatty Acyls	Octadecanoids	M+H-H2O, M+H	C18H34O3	38.7	0	-1.117	1.10079	1.68326e-16	4.1037e-15	-3.19349	0.109311	17505	160140	18821.5	14675.7	18952.5	12970	20689.6	20174.5	19867.6	13888.9	155908	168695	148669	160633	151294	170899	156393	168630
12.96_749.4986n	750.506	12.9558	pos	PC(14:1(9Z)/20:5(5Z,8Z,11Z,14Z,17Z))	HMDB0007918	Lipids and lipid-like molecules	Glycerophospholipids	Glycerophosphocholines	M+H, M+Na	C42H72NO8P	38.6	0	-1.25287	1.10006	1.22579e-08	3.18437e-08	4.6045	24.3273	154015	6330.97	140579	170073	154592	112593	130186	187556	120576	215964	9181.3	3103.21	7401	4771.14	8014.98	4000.49	9623.54	4552.1
8.47_250.2294n	251.237	8.46717	pos	8,11-Heptadecadienal	HMDB0041334	Lipids and lipid-like molecules	Fatty Acyls	Fatty aldehydes	M+H-H2O, M+H	C17H30O	51.4	61.2	-1.06049	1.10003	8.26297e-15	1.06734e-13	-6.31509	0.0125594	1832.09	145875	835.408	1624.53	2497.5	561.765	3610.53	1349.76	1353.68	2823.59	135572	138083	156755	144448	160376	143137	160183	128443
13.46_402.4089m/z	402.409	13.457	pos	5-Ethyl-7-methyl-3E,5E,7E-undecatriene	LMFA11000052	Lipids and lipid-like molecules	Fatty Acyls	Hydrocarbons	2M+NH4	C14H24	37.3	0	-1.31139	1.10003	1.60092e-17	6.0886e-16	-38.8782	1.9792e-12	2.83646e-07	143314	2.83646e-07	2.83646e-07	2.83646e-07	2.83646e-07	2.83646e-07	2.83646e-07	2.83646e-07	2.83646e-07	149385	141052	151493	142843	139934	131493	153650	136658
1.15_268.1091n	269.113	1.1474	pos	Eugenyl benzoate	HMDB0032056	Phenylpropanoids and polyketides	Depsides and depsidones	Unclassified	M+H-H2O, M+H	C17H16O3	37.8	0	-3.15836	1.09907	2.37552e-19	2.23629e-17	-4.4783	0.044864	6688.3	149079	6995.78	1074.55	6514.11	10995.6	8699.56	6127.53	10060.7	3038.53	154857	153318	146464	141064	151025	147855	151776	146277
0.93_611.1440m/z	611.144	0.92895	neg	Oxidized glutathione	HMDB0003337	Organic acids and derivatives	Carboxylic acids and derivatives	Amino acids, peptides, and analogues	M-H	C20H32N6O12S2	35.2	0	-1.1646	1.09862	5.38142e-08	1.24553e-07	3.97675	15.7442	158823	10087.7	157331	179369	174269	73874.3	160643	178204	142997	203895	24079.2	3160.64	13847.3	2.83646e-07	9775.03	2.83646e-07	26952.7	2886.94
1.06_280.1656m/z	280.166	1.05732	pos	Prolylphenylalanine	HMDB0011179	Organic acids and derivatives	Carboxylic acids and derivatives	Amino acids, peptides, and analogues	M+NH4	C14H18N2O3	45.8	34.9	0.172201	1.09649	5.08608e-06	8.89923e-06	-1.64574	0.319583	72984.4	228374	90977.4	63520.8	85134.4	71794.3	63085.1	70928.4	88494.5	49940.2	165949	282346	171222	282621	173026	287124	179479	285226
1.33_247.0455m/z	247.046	1.33258	neg	3-oxo-3-[(3,4,5,6-tetrahydroxyoxan-2-yl)methoxy]propanoic acid	HMDB0125085	Organic oxygen compounds	Organooxygen compounds	Carbohydrates and carbohydrate conjugates	M-H2O-H	C9H14O9	49.3	53.1	-1.49369	1.09632	2.75231e-14	2.99759e-13	-2.93514	0.130748	21341.5	163226	26986.1	11588.8	17606.8	34340	33759.3	11402.2	23843.6	11205.4	152791	165710	153538	174300	161240	170161	156205	171862
6.78_376.3053m/z	376.305	6.77708	pos	9,10-dimethoxy-13-hydroxy-11-octadecenoic acid	LMFA01080004	Lipids and lipid-like molecules	Fatty Acyls	Fatty Acids and Conjugates	M+NH4	C20H38O5	38.7	0	-1.28516	1.09627	2.02574e-12	1.26508e-11	-5.79473	0.0180141	2614.9	145159	1164.11	3731.34	2041.84	2533.8	6470.21	946.495	1699.71	2331.69	120154	157809	125711	160620	132979	161651	138760	163585
7.56_665.1290m/z	665.129	7.56435	pos	Beta-Citryl-L-glutamic acid	HMDB0013220	Organic acids and derivatives	Carboxylic acids and derivatives	Amino acids, peptides, and analogues	2M+Na	C11H15NO10	38.4	0	0.86746	1.09566	4.07353e-07	8.25383e-07	10.4886	1436.79	152285	105.99	111926	153804	182259	232211	181976	127074	74393.7	154637	2.83646e-07	847.918	2.83646e-07	2.83646e-07	2.83646e-07	2.83646e-07	2.83646e-07	2.83646e-07
13.40_470.4193m/z	470.419	13.3961	pos	Citronellyl isobutyrate	LMFA07010817	Lipids and lipid-like molecules	Fatty Acyls	Fatty esters	2M+NH4	C14H26O2	37.6	0	-2.2995	1.09459	9.35799e-13	6.42425e-12	-38.8638	1.99914e-12	2.83646e-07	141884	2.83646e-07	2.83646e-07	2.83646e-07	2.83646e-07	2.83646e-07	2.83646e-07	2.83646e-07	2.83646e-07	123744	161216	133663	154220	120996	155865	128299	157070
0.67_182.0783n	181.071	0.666217	neg	Dulcitol	4179	Organic oxygen compounds	Organooxygen compounds	Carbohydrates and carbohydrate conjugates	M-H, M+FA-H	C6H14O6	49.8	57.2	-4.10256	1.09136	1.39677e-07	3.0331e-07	0.569915	1.48444	470005	316622	454618	430268	527116	517736	477048	435037	476502	441717	275996	321234	283253	348906	323273	334377	310233	335706
0.93_132.0536n	133.061	0.926517	pos	N-Carbamoylsarcosine	62900	Organic acids and derivatives	Carboxylic acids and derivatives	Amino acids, peptides, and analogues	M+H-H2O, M+H	C4H8N2O3	51.6	61.7	0.952386	1.09132	2.43193e-12	1.47973e-11	-1.44519	0.367244	82500.5	224648	102909	93127.7	66051.5	61012.3	68182.9	80901.5	101036	86782.9	215425	232116	218900	220191	218304	237247	223428	231568
1.48_218.0922m/z	218.092	1.4795	pos	Acetylhydrazinopthalazinone	3165	Unclassified	Unclassified	Unclassified	M+H	C11H11N3O2	40.8	6.76	-0.95547	1.09131	1.51485e-11	7.41668e-11	-7.85254	0.00432664	615.379	142230	549.242	153.605	263.58	467.815	287.182	729.674	1101.96	1369.97	122267	158085	122429	153394	123751	168473	125448	163995
3.35_744.3793m/z	744.379	3.35172	neg	Fumonisin A1	LMSP01080026	Lipids and lipid-like molecules	Sphingolipids	Sphingoid bases	M-H2O-H	C36H61NO16	42.7	24.8	-2.47228	1.09085	1.37489e-17	5.36855e-16	-38.8547	2.01171e-12	2.83646e-07	140998	2.83646e-07	2.83646e-07	2.83646e-07	2.83646e-07	2.83646e-07	2.83646e-07	2.83646e-07	2.83646e-07	149342	133565	145471	139736	144807	135748	149594	129719
11.12_609.5921m/z	609.592	11.1236	pos	Cer(d18:2/20:0)	LMSP02010026	Lipids and lipid-like molecules	Sphingolipids	Ceramides	M+NH4	C38H73NO3	39	0	-1.2835	1.09045	4.17163e-14	4.30194e-13	-38.8645	1.9981e-12	2.83646e-07	141958	2.83646e-07	2.83646e-07	2.83646e-07	2.83646e-07	2.83646e-07	2.83646e-07	2.83646e-07	2.83646e-07	160935	133552	152179	132974	153242	121323	147123	134335
1.79_272.1601m/z	272.16	1.79188	pos	L-Furosine	HMDB0029390	Organic acids and derivatives	Carboxylic acids and derivatives	Amino acids, peptides, and analogues	M+NH4	C12H18N2O4	39	0	-1.3436	1.09025	1.70108e-16	4.14063e-15	-2.32802	0.199157	34893.7	175207	42116.2	37767.3	31085.2	24341.1	32489.4	34943.7	40023.1	36383.6	168759	176476	162953	180175	174620	184549	173847	180277
13.41_561.4829m/z	561.483	13.411	pos	FAHFA(16:0/11-O-18:0)	HMDB0112119	Lipids and lipid-like molecules	Fatty Acyls	Fatty acids and conjugates	M+Na	C34H66O4	37.2	0	-4.56042	1.08904	4.67141e-14	4.73516e-13	-9.75314	0.00115881	163.272	140896	2.83646e-07	1306.18	2.83646e-07	2.83646e-07	2.83646e-07	2.83646e-07	2.83646e-07	2.83646e-07	121739	162526	137164	124909	141801	145498	152055	141481
2.86_396.1399m/z	396.14	2.8562	pos	3-(3,4-dimethoxyphenyl)-N-[2-(1-hydroxy-3-methoxy-4-oxocyclohexa-2,5-dien-1-yl)ethyl]prop-2-enimidic acid	HMDB0135474	Benzenoids	Benzene and substituted derivatives	Methoxybenzenes	M+Na	C20H23NO6	43.2	29.1	-4.86756	1.08723	1.68503e-08	4.26948e-08	6.49132	89.9666	147071	1634.73	189419	174843	109063	98096.4	114439	141683	176625	172402	1144.81	1822.9	1424.49	2257.33	1226.07	2269.26	761.598	2171.4
2.01_153.0184m/z	153.018	2.00587	neg	Gentisic acid	618	Benzenoids	Benzene and substituted derivatives	Benzoic acids and derivatives	M-H	C7H6O4	55.8	87.7	-6.31151	1.08663	1.18365e-12	7.91707e-12	-5.46554	0.0226312	3237.92	143073	3095.36	3652.32	1963.16	4761.85	3452.73	2716.11	3372.19	2889.62	124335	156716	127575	158462	128336	157489	129701	161972
0.93_495.0770m/z	495.077	0.92895	neg	Myricetin 3-arabinoside	HMDB0041635	Phenylpropanoids and polyketides	Flavonoids	Flavonoid glycosides	M+FA-H	C20H18O12	36.6	0	-2.26194	1.0864	8.25381e-07	1.6006e-06	38.9778	5.41354e+11	153553	2.83646e-07	187563	159801	107654	108843	72992.7	188664	227054	175852	2.83646e-07	2.83646e-07	2.83646e-07	2.83646e-07	2.83646e-07	2.83646e-07	2.83646e-07	2.83646e-07
0.94_148.0371n	166.072	0.941017	pos	L-2-Hydroxyglutaric acid	HMDB0000694	Lipids and lipid-like molecules	Fatty Acyls	Fatty acids and conjugates	M+H-H2O, M+NH4	C5H8O5	39	0	-0.369822	1.08593	1.30323e-08	3.36715e-08	-1.17145	0.443974	114956	258926	158632	104748	84455.4	109946	85695.8	112598	151059	112518	238143	268099	232959	281235	236532	280790	250114	283535
3.76_267.0796m/z	267.08	3.75697	pos	9-Hydroxybenzo[a]pyrene-4,5-oxide	HMDB0062439	Benzenoids	Phenanthrenes and derivatives	Chrysenes	M+H-H2O	C20H12O2	43.9	32.1	-2.97095	1.08562	7.53653e-16	1.41896e-14	-6.99172	0.00785746	1100.37	140042	1430.55	1756.66	137.545	2.83646e-07	2.83646e-07	800.657	2208.5	2469.06	133671	144430	135258	142009	129773	151753	128859	154581
4.88_578.2129m/z	578.213	4.8782	pos	5,9,11-trihydroxyprosta-6E,14Z-dien-1-oate	HMDB0062413	Lipids and lipid-like molecules	Prenol lipids	Diterpenoids	M+K	C30H37NO8	37.3	0	-4.05024	1.08524	9.30575e-12	4.78265e-11	-38.8436	2.02725e-12	2.83646e-07	139917	2.83646e-07	2.83646e-07	2.83646e-07	2.83646e-07	2.83646e-07	2.83646e-07	2.83646e-07	2.83646e-07	126254	158644	121633	153536	118658	162795	120902	156913
0.78_342.1158n	360.149	0.77985	pos	Alpha-Lactose	HMDB0000186	Organic oxygen compounds	Organooxygen compounds	Carbohydrates and carbohydrate conjugates	M+H-H2O, M+NH4	C12H22O11	38	0	-1.09032	1.08512	0.000269364	0.000389878	-1.2776	0.412482	128101	310561	121186	128960	111377	189223	134560	111780	102868	124853	414043	211317	410427	215117	403893	210983	400935	217769
0.78_505.9879m/z	505.988	0.7823	neg	dGTP	HMDB0001440	Nucleosides, nucleotides, and analogues	Purine nucleotides	Purine deoxyribonucleotides	M-H	C10H16N5O13P3	36.8	0	-1.14669	1.08463	5.99182e-07	1.18441e-06	1.21419	2.32011	272756	117562	241477	264605	212170	292319	258193	296329	348626	268331	76187.5	129056	120693	126804	76520.3	117322	121262	172649
7.72_287.2226m/z	287.223	7.71657	neg	9,16-dihydroxy-palmitic acid	LMFA01050340	Lipids and lipid-like molecules	Fatty Acyls	Fatty Acids and Conjugates	M-H	C16H32O4	53.9	74.2	-0.52471	1.08386	6.54649e-15	8.8102e-14	-3.07187	0.118926	18851.5	158515	21769.8	15131.8	28242.9	12360.6	15046.8	20239.8	22489.5	15530.4	164036	149835	165397	148264	170104	147485	171573	151422
2.49_543.1400m/z	543.14	2.48703	neg	Physalin H	HMDB0034093	Lipids and lipid-like molecules	Steroids and steroid derivatives	Physalins and derivatives	M-H2O-H	C28H31ClO10	40.5	40.7	-4.94965	1.07717	2.40683e-09	7.2076e-09	-5.23984	0.0264638	3805.92	143816	8279.84	1231.47	1886.24	2.83646e-07	2.83646e-07	2725.25	11333.2	4991.39	120220	170999	109258	170227	122810	168705	114041	174269
5.03_655.3082m/z	655.308	5.03318	pos	Goshonoside F6	HMDB0038542	Lipids and lipid-like molecules	Prenol lipids	Terpene glycosides	M+K	C31H52O12	39.2	0	-1.30345	1.07528	1.25265e-06	2.37539e-06	3.09255	8.53001	172114	20177.5	261505	149083	168691	119924	113666	171433	239744	152869	16296.7	25093.9	13402.1	21642.6	15414.5	25974.3	13854.2	29741.8
7.73_271.2508n	272.258	7.7349	pos	C16 Sphingosine	53900	Unclassified	Unclassified	Unclassified	M+H-H2O, M+H	C16H33NO2	51.7	62.8	-1.18593	1.07402	1.55147e-08	3.9548e-08	1.99318	3.98114	187508	47099.1	209604	232855	172290	133800	159803	192826	171702	227185	46032.5	47237.3	46340.2	47669.9	45528.8	46360.5	50606.2	47017.4
13.76_483.4404m/z	483.44	13.7604	pos	1,1-Dihexyloxyethane	HMDB0038678	Organooxygen compounds	Ethers	Acetals	2M+Na	C14H30O2	36.7	0	4.4862	1.07357	2.35511e-10	8.62571e-10	-38.8429	2.0283e-12	2.83646e-07	139845	2.83646e-07	2.83646e-07	2.83646e-07	2.83646e-07	2.83646e-07	2.83646e-07	2.83646e-07	2.83646e-07	199630	136188	125437	138843	121223	130104	136785	130546
5.88_283.1549m/z	283.155	5.88115	neg	3,4-Dimethyl-5-pentyl-2-furanpropanoic acid	HMDB0112083	Lipids and lipid-like molecules	Fatty Acyls	Fatty acids and conjugates	M+FA-H	C14H22O3	55.4	79.8	-0.799456	1.07338	7.32348e-19	5.63819e-17	-8.97057	0.00199337	270.993	135947	2.83646e-07	2.83646e-07	2.83646e-07	2.83646e-07	2.83646e-07	903.983	880.321	383.643	130948	136317	128644	146513	133724	135532	133917	141982
11.62_428.4247m/z	428.425	11.616	pos	Squalene	LMPR0106010002	Lipids and lipid-like molecules	Prenol lipids	Isoprenoids	M+NH4	C30H50	39	0.419	-0.887968	1.07211	3.13556e-18	1.73907e-16	-38.802	2.08657e-12	2.83646e-07	135939	2.83646e-07	2.83646e-07	2.83646e-07	2.83646e-07	2.83646e-07	2.83646e-07	2.83646e-07	2.83646e-07	143630	124346	139971	138966	134849	128459	139695	137599
4.86_345.2279m/z	345.228	4.85563	neg	MG(0:0/14:1(9Z)/0:0)	HMDB0011531	Lipids and lipid-like molecules	Glycerolipids	Monoradylglycerols	M+FA-H	C17H32O4	49.4	56.5	-1.15542	1.07166	3.77994e-17	1.2271e-15	-6.5975	0.0103265	1413.47	136878	523.009	3421.46	860.621	814.793	2993.19	399.136	2.83646e-07	2295.55	125696	142751	132935	138930	126236	144482	141192	142800
0.72_218.1264n	219.134	0.7218	pos	Valyl-Threonine	HMDB0029137	Organic acids and derivatives	Carboxylic acids and derivatives	Amino acids, peptides, and analogues	M+H-H2O, M+H	C9H18N2O4	38.2	0	-1.36139	1.06818	8.98091e-16	1.64213e-14	-5.17107	0.0277558	3856.18	138932	2.83646e-07	1079.2	2.83646e-07	2.83646e-07	602.833	481.289	10541.8	18144.3	128337	141821	140142	129639	145967	147300	139801	138452
12.60_284.2944m/z	284.294	12.6047	pos	Stearamide	LMFA08010003	Lipids and lipid-like molecules	Fatty Acyls	Fatty amides	M+H	C18H37NO	51	59.3	-1.42653	1.06777	0.0293724	0.0345293	0.319661	1.24804	1.16832e+06	936123	996032	1.23205e+06	1.50362e+06	1.35178e+06	1.31667e+06	1.04273e+06	711589	1.19206e+06	1.19977e+06	873129	896805	890325	957407	877849	929939	863759
4.49_611.3214m/z	611.321	4.48525	pos	Thonzylamine	HMDB0240222	Benzenoids	Phenol ethers	Anisoles	2M+K	C16H22N4O	39	0	-0.88928	1.06768	4.93649e-08	1.15054e-07	11.3156	2548.85	141096	55.3568	178824	175044	105442	93262.1	96364.1	137755	163451	178625	2.83646e-07	2.83646e-07	2.83646e-07	2.83646e-07	442.854	2.83646e-07	2.83646e-07	2.83646e-07
11.23_547.2885n	546.281	11.2333	neg	PS(20:3(8Z,11Z,14Z)/0:0)	LMGP03050022	Lipids and lipid-like molecules	Glycerophospholipids	Glycerophosphoserines	M-H, M+FA-H	C26H46NO9P	46.9	54.3	-4.66066	1.0661	0.000585112	0.000818907	1.32606	2.50717	285206	113756	148315	340910	388647	365832	368189	267834	94802.9	307123	97872.7	107083	95124.6	111566	118560	116365	125585	137895
10.81_330.2765n	331.284	10.8066	pos	MG(0:0/16:0/0:0)	62317	Lipids and lipid-like molecules	Glycerolipids	Monoradylglycerols	M+H, M+NH4	C19H38O4	53.9	73.9	-1.41483	1.06486	2.38701e-17	8.29823e-16	-6.74034	0.0093531	1265.64	135318	2136.38	1820.63	2039.46	537.861	546.785	1066.9	1139.46	837.668	143403	132227	145016	136630	133991	128874	123127	139274
13.76_147.0666m/z	147.067	13.7627	neg	(R) 2,3-Dihydroxy-3-methylvalerate	LMFA01050452	Lipids and lipid-like molecules	Fatty Acyls	Fatty Acids and Conjugates	M-H	C6H12O4	38.8	0	2.44853	1.06481	5.37252e-07	1.06989e-06	0.832989	1.78137	327314	183743	389876	379047	309940	291887	290330	279792	363296	314348	189352	189295	203288	183721	182159	143606	193386	185136
10.02_546.2813m/z	546.281	10.0207	neg	PE(20:4(5Z,8Z,11Z,14Z)/0:0)	LMGP02050009	Lipids and lipid-like molecules	Glycerophospholipids	Glycerophosphoethanolamines	M+FA-H	C25H44NO7P	37.6	3.37	-4.78346	1.06471	1.09839e-10	4.3307e-10	1.16834	2.24753	244348	108719	232591	246496	234443	282108	249961	224019	234020	251149	116309	93600	128059	97666.3	123199	94813.6	117681	98422.3
2.62_384.0814m/z	384.081	2.62057	pos	Pantoprazole	HMDB0005017	Organoheterocyclic compounds	Benzimidazoles	Sulfinylbenzimidazoles	M+H	C16H15F2N3O4S	37	0	-2.57443	1.06378	1.053e-07	2.32809e-07	5.47064	44.3432	147544	3327.32	117492	103284	177193	210341	194665	124995	142007	110378	4939.47	441.999	7683.83	1262.86	4365.17	868.144	5540.63	1516.46
6.89_158.1538m/z	158.154	6.89478	pos	2,4-Nonadien-1-ol	HMDB0034845	Lipids and lipid-like molecules	Fatty Acyls	Fatty alcohols	M+NH4	C9H16O	42.7	24.1	-0.933231	1.06285	0.000342775	0.000490902	0.452757	1.36865	629020	459590	782633	631540	548800	543160	527547	598523	768542	631412	487904	429024	474892	437690	484325	441604	486644	434639
2.61_973.4300m/z	973.43	2.606	pos	15-Acetoxyscirpene-3,4-diol 4-O-a-D-glucopyranoside	HMDB0035590	Lipids and lipid-like molecules	Prenol lipids	Sesquiterpenoids	2M+H	C23H34O11	37.5	0	2.59017	1.06267	3.11758e-08	7.54728e-08	7.82665	227.016	140007	616.725	197487	160100	128943	128045	73961.4	161804	123800	145912	4933.8	2.83646e-07	2.83646e-07	2.83646e-07	2.83646e-07	2.83646e-07	2.83646e-07	2.83646e-07
5.02_400.1966n	439.164	5.01577	pos	6-bromo-heneicosa-5E,9Z-dienoic acid	LMFA01090099	Lipids and lipid-like molecules	Fatty Acyls	Fatty Acids and Conjugates	M+Na, M+K	C21H37BrO2	30.5	6.03	-2.60747	1.06231	6.35291e-09	1.74627e-08	-6.03171	0.0152853	2188.65	143186	1381.77	2657.62	814.21	4115.85	2439.18	2112.15	763.707	3224.7	170429	112125	170824	111748	168987	118772	181870	110734
0.94_287.1233m/z	287.123	0.941017	pos	Vinylacetylglycine	HMDB0000894	Organic acids and derivatives	Carboxylic acids and derivatives	Amino acids, peptides, and analogues	2M+H	C6H9NO3	39.4	0	-1.69974	1.06194	1.82251e-08	4.59188e-08	-6.73311	0.00940008	1307.01	139043	2847.84	148.368	2.83646e-07	1933.47	2567.44	13.1382	2202.79	743.081	104444	169839	108036	167487	108217	181545	109068	163706
8.94_254.2242n	255.231	8.93595	pos	11Z-hexadecenoic acid	34926	Lipids and lipid-like molecules	Fatty Acyls	Fatty Acids and Conjugates	M+H-H2O, M+H	C16H30O2	56.6	87.8	-1.33541	1.06056	1.49369e-08	3.81673e-08	-1.28204	0.411213	97221	236425	100440	96579.7	110431	35298.6	142760	93802.2	96881.2	101575	220197	245689	220878	236832	243676	269091	219963	235074
1.13_166.0721m/z	166.072	1.13228	pos	7-Methylguanine	58012	Organoheterocyclic compounds	Imidazopyrimidines	Purines and purine derivatives	M+H	C6H7N5O	47.9	44.8	-1.17449	1.05957	5.61946e-14	5.53964e-13	-3.71535	0.076132	10923.1	143476	18153.6	10086	6977.65	5005.24	8147.55	10956.7	17789.5	10268.9	135043	151372	127323	151085	135899	155955	133147	157987
9.48_616.3451m/z	616.345	9.48442	pos	PG-PG	LMGP20060016	Lipids and lipid-like molecules	Glycerophospholipids	Oxidized glycerophospholipids	M+NH4	C27H51O12P	39.2	0	-0.920473	1.05694	0.0127112	0.0155245	2.83164	7.11881	253235	35572.7	51035.6	135761	386618	541727	571346	159603	38565.1	141226	42309.4	22709.3	46289	25716	44180.2	22670.4	54078.7	26628.6
12.40_384.3467m/z	384.347	12.3999	pos	N-stearoyl valine	75504	Unclassified	Unclassified	Unclassified	M+H	C23H45NO3	51.3	64	-1.41847	1.05635	0.0110389	0.0135595	0.444931	1.36125	773886	568512	1.16365e+06	831800	661422	578374	594687	687650	872512	800998	682677	539976	574908	525147	583255	529013	585984	527133
15.97_613.4821m/z	613.482	15.9742	pos	DG(18:3(6Z,9Z,12Z)/18:3(6Z,9Z,12Z)/0:0)	HMDB0007278	Lipids and lipid-like molecules	Fatty Acyls	Lineolic acids and derivatives	M+H	C39H64O5	38.7	0	-0.911945	1.05593	6.36218e-11	2.66483e-10	9.35983	657.035	132910	202.288	152206	138429	145021	130322	157385	111524	93038.7	135357	2.83646e-07	2.83646e-07	573.382	581.286	2.83646e-07	2.83646e-07	2.83646e-07	463.637
8.34_376.2339m/z	376.234	8.34157	neg	3-hydroxydecanoyl carnitine	HMDB0061636	Lipids and lipid-like molecules	Fatty Acyls	Fatty acid esters	M+FA-H	C17H33NO5	39.6	2.46	-0.527478	1.05557	2.87958e-13	2.28492e-12	-9.045	0.00189314	253.111	133699	2.83646e-07	2.83646e-07	2.83646e-07	2.83646e-07	2024.89	2.83646e-07	2.83646e-07	2.83646e-07	143502	120143	154505	116573	138793	117203	146272	132599
13.12_500.4093m/z	500.409	13.1244	pos	(22E,24E)-1alpha,25-dihydroxy-26,27-diethyl-22,23,24,24a-tetradehydro-24a-homovitamin D3 / (22E,24E)-1alpha,25-dihydroxy-26,27-diethyl-22,23,24,24a-tetradehydro-24a-homocholecalciferol	LMST03020513	Lipids and lipid-like molecules	Sterol Lipids	Secosteroids	M+NH4	C32H50O3	41.6	13.8	-1.16189	1.05518	9.86732e-11	3.93699e-10	-38.777	2.12311e-12	2.83646e-07	133600	2.83646e-07	2.83646e-07	2.83646e-07	2.83646e-07	2.83646e-07	2.83646e-07	2.83646e-07	2.83646e-07	94916.1	173844	133410	147237	122001	127873	134688	134828
10.09_440.3135m/z	440.313	10.0891	pos	4-Ethyl-2-heptylthiazole	HMDB0040113	Organoheterocyclic compounds	Azoles	Thiazoles	2M+NH4	C12H21NS	38.4	0	1.70365	1.0542	0.0323575	0.0378629	1.28925	2.44401	415159	169868	88828.5	298667	623647	796352	796670	317518	69759.6	329829	145964	197593	161452	154327	172957	175007	126385	225259
7.69_330.2405n	311.223	7.68528	neg	9,10,18-trihydroxy-12Z-octadecenoic acid	LMFA02000317	Lipids and lipid-like molecules	Fatty Acyls	Octadecanoids	M-H2O-H, M+FA-H	C18H34O5	45.3	34.1	-0.455551	1.05249	5.62411e-15	7.69965e-14	-2.46833	0.180701	29142	161272	21754.8	35505.9	34165.2	27200.1	22831.9	30959.4	21062.5	39656.1	165041	158300	166308	155698	173572	147830	167103	156327
1.33_131.0339m/z	131.034	1.33258	neg	Glutaric acid	3254	Organic acids and derivatives	Carboxylic acids and derivatives	Dicarboxylic acids and derivatives	M-H	C5H8O4	40.7	15.7	-8.36861	1.05203	2.24749e-07	4.7303e-07	-1.42886	0.371423	85115.6	229161	89308.4	102682	70789.5	60092.4	81226.2	85997.8	85640.3	105189	260475	186328	272586	194755	268266	193850	268306	188720
3.62_431.2271m/z	431.227	3.61912	pos	Hexyl 3-mercaptobutanoate	HMDB0032327	Lipids and lipid-like molecules	Fatty Acyls	Fatty acid esters	2M+Na	C10H20O2S	38.3	0	2.64616	1.05169	3.6488e-11	1.62116e-10	3.52149	11.4835	145208	12644.9	154616	171400	132702	126983	108964	154855	154100	158043	9337.29	14441.6	11753.2	13174.7	10614.6	15947.5	11577.8	14312.3
3.15_307.1451n	308.152	3.15082	pos	(±)-Desethylhydroxychloroquine	3186	Unclassified	Unclassified	Unclassified	M+H-H2O, M+H	C16H22ClN3O	34.8	0.366	-0.0092974	1.04964	3.17757e-11	1.43629e-10	-3.88409	0.0677288	9541.06	140871	13312.3	12219.8	8558.88	2244.48	6124.31	9948.31	12187	11733.4	124498	160555	116489	155224	126050	161762	123549	158845
14.95_526.4594n	527.467	14.9499	pos	DG(14:0/15:0/0:0)	HMDB0007010	Lipids and lipid-like molecules	Glycerolipids	Diradylglycerols	M+H, M+Na	C32H62O5	39	0	-0.590895	1.04923	9.16683e-13	6.31124e-12	-38.7459	2.16933e-12	2.83646e-07	130753	2.83646e-07	2.83646e-07	2.83646e-07	2.83646e-07	2.83646e-07	2.83646e-07	2.83646e-07	2.83646e-07	97102.3	145942	126182	140742	126447	130080	138666	140860
11.59_540.3593n	541.367	11.5863	pos	1alpha,25-dihydroxy-25,25-diphenyl-26,27-dinorvitamin D3 / 1alpha,25-dihydroxy-25,25-diphenyl-26,27-dinorcholecalciferol	LMST03020543	Lipids and lipid-like molecules	Sterol Lipids	Secosteroids	M+H, M+Na	C37H48O3	37.8	0	-1.87542	1.04882	0.0014448	0.00194289	0.890077	1.85327	396566	213981	317191	290453	353458	604091	589971	414635	321326	281407	212934	215425	208629	223604	220647	211941	200696	217975
9.24_406.2827n	407.29	9.2416	pos	N-linolenoyl-glutamine	LMFA00000004	Lipids and lipid-like molecules	Fatty Acyls	Other Fatty Acyls	M+H, M+Na	C23H38N2O4	55.2	82	-1.15142	1.04848	2.31011e-08	5.72441e-08	4.12836	17.4888	144327	8252.53	112107	159929	115882	215735	132554	131092	123984	163335	6248.23	9184.95	6862.04	9503.87	7694.12	11025.7	6805.89	8695.48
4.38_524.2857m/z	524.286	4.38188	pos	11-Hydroxyprogesterone 11-glucuronide	HMDB0010364	Lipids and lipid-like molecules	Steroids and steroid derivatives	Steroidal glycosides	M+NH4	C27H38O9	34.5	0	0.534572	1.04771	1.99293e-13	1.65347e-12	-3.73277	0.0752184	10572.8	140561	5649.35	9103.39	7063.14	19982	15642.4	11288.1	3234.89	12619.1	130220	147398	137484	148509	122117	158821	129792	150151
6.13_382.1539m/z	382.154	6.13317	pos	hydroxytorsemide	HMDB0060982	Organoheterocyclic compounds	Pyridines and derivatives	Pyridinesulfonamides	M+NH4	C16H20N4O4S	47.5	45.1	-1.13044	1.0471	4.99565e-17	1.55244e-15	-5.11869	0.028782	3849.79	133757	5307.87	4571.22	4701.66	318.26	871.17	4395.23	5962.09	4670.81	144450	130914	134949	122670	139459	136627	135925	125058
7.75_379.2240m/z	379.224	7.7522	pos	PA(15:0/0:0)	LMGP10050037	Lipids and lipid-like molecules	Glycerophospholipids	Glycerophosphates	M+H-H2O	C18H37O7P	38.9	0	-1.073	1.04633	2.71286e-05	4.37221e-05	4.49249	22.5099	154456	6861.7	177536	236294	94866.4	37806.7	118824	155773	181779	232769	10531.2	2046.74	11003.7	2160.31	12512.9	1615.21	12019.3	3004.27
2.64_267.1335m/z	267.134	2.63528	pos	Threoninyl-Phenylalanine	85961	Organic acids and derivatives	Carboxylic acids and derivatives	Amino acids, peptides, and analogues	M+H	C13H18N2O4	45.4	41.7	-1.61112	1.04564	1.32244e-06	2.50001e-06	-7.00922	0.00776273	1136.51	146406	2.83646e-07	166.834	326.407	3547.52	5051.32	2.83646e-07	2.83646e-07	2.83646e-07	169803	99121.8	187171	93148.2	205033	98795.5	209187	108987
9.00_515.4056m/z	515.406	8.99802	pos	Chlorobactene	LMPR01070163	Lipids and lipid-like molecules	Prenol lipids	Isoprenoids	M+H-H2O	C40H52	35.6	0	3.73797	1.04553	1.58889e-08	4.04206e-08	7.57428	190.583	134455	705.495	105489	152129	182449	151780	133463	119985	77436.5	152912	857.672	887.517	933.817	566.599	1120.67	370.549	652.209	254.926
14.20_712.4905m/z	712.491	14.1972	pos	PE(18:3(9Z,12Z,15Z)/16:1(9Z))	HMDB0009155	Lipids and lipid-like molecules	Glycerophospholipids	Glycerophosphoethanolamines	M+H	C39H70NO8P	38.1	0	-0.920722	1.04272	0.000163449	0.000241841	2.25876	4.7858	197533	41274.8	358187	220140	199806	83808.7	86153.1	222707	197836	211625	50989.9	37321.3	45193.3	36133.9	44510.2	40756.9	36141.9	39151
4.16_683.1091m/z	683.109	4.15782	pos	5-Hydroxydantrolene	HMDB0060776	Organoheterocyclic compounds	Azolidines	Imidazolidines	2M+Na	C14H10N4O6	36.8	0	-0.305954	1.04193	6.59498e-14	6.34346e-13	-6.41148	0.0117477	1540.37	131121	2.83646e-07	2905.09	1023.6	3354.76	1040.41	2624.73	2.83646e-07	1374.36	130620	128361	133549	114889	136538	129440	156584	118991
11.91_475.2968m/z	475.297	11.9108	pos	Demethylphylloquinone	HMDB0004649	Lipids and lipid-like molecules	Prenol lipids	Quinone and hydroquinone lipids	M+K	C30H44O2	38.7	0	-1.01422	1.04174	1.2668e-06	2.40079e-06	0.586751	1.50186	421240	280479	500176	420630	392414	373134	380076	399959	488827	414703	290044	269643	286584	276738	299643	271374	284891	264913
6.29_324.1698n	325.177	6.28517	pos	Dihydroxycarteolol M1	1555	Unclassified	Unclassified	Unclassified	M+H-H2O, M+H	C16H24N2O5	37.9	0.0337	4.02766	1.04136	6.01382e-06	1.04399e-05	3.6886	12.8938	153834	11930.9	189099	207670	106249	37751.3	155509	156635	178743	199017	17957.3	6111.23	19100.5	5585.56	16827	5869.21	18262.6	5733.66
1.16_366.1769m/z	366.177	1.16242	pos	Dihydrozeatin-7-N-dihydrozeatin	HMDB0012211	Organic oxygen compounds	Organooxygen compounds	Carbohydrates and carbohydrate conjugates	M+H-H2O	C16H25N5O6	44.9	32.4	-0.868355	1.03813	7.38908e-10	2.43646e-09	-1.58581	0.333138	64684.4	194167	74886.7	63540.5	44058.9	62755.3	58656.8	65818.9	80736.2	67021.6	173700	216284	168625	210286	174785	221374	176201	212082
1.78_357.0761m/z	357.076	1.77733	neg	Naphthoherniarin	HMDB0039025	Benzenoids	Naphthalenes	Naphthoquinones	M-H2O-H	C22H16O6	43	28.4	-2.09295	1.03462	1.91985e-11	9.14983e-11	-4.65821	0.0396039	5248.72	132530	12517.7	2844.62	6076.48	32.1672	51.8564	6069.92	10309.9	4087.17	112468	144045	111827	151380	117678	152195	121400	149250
8.73_565.3235m/z	565.323	8.72868	neg	Cadralazine	HMDB0041845	Organic nitrogen compounds	Organonitrogen compounds	Amines	2M-H	C12H21N5O3	36.3	0	3.30573	1.03429	5.54061e-07	1.1006e-06	1.25758	2.39094	235417	98461.9	156546	249886	260268	261242	218644	282787	190662	263301	96988.6	113938	101221	97536.4	97498.2	100799	107896	71818
8.74_546.2830m/z	546.283	8.7424	pos	PS(20:4(5Z,8Z,11Z,14Z)/0:0)	LMGP03050007	Lipids and lipid-like molecules	Glycerophospholipids	Glycerophosphoserines	M+H	C26H44NO9P	37.6	1.57	0.620867	1.03303	5.44183e-08	1.25875e-07	0.950306	1.93228	270698	140092	259588	300486	276020	258375	268868	246287	221682	334278	140080	134723	126194	149753	147586	150568	137762	134074
7.34_288.2298n	271.226	7.33587	pos	(S)-10,16-Dihydroxyhexadecanoic acid	HMDB0037798	Lipids and lipid-like molecules	Fatty Acyls	Fatty acids and conjugates	M+H-H2O, M+H	C16H32O4	47.5	43.4	-1.02309	1.03277	1.513e-11	7.41237e-11	-2.90368	0.13363	19904.4	148951	22068.1	17393.1	24247.5	8585.83	30311	19938.3	19060.7	17630.6	169600	137872	159332	123354	160469	138535	168778	133670
8.57_311.2576m/z	311.258	8.56552	pos	Nonadecandioic acid	LMFA01170135	Lipids and lipid-like molecules	Fatty Acyls	Fatty Acids and Conjugates	M+H-H2O	C19H36O4	53.7	74.9	-1.46112	1.03266	6.36815e-15	8.61899e-14	-2.82866	0.140763	20683.5	146939	35379.9	15456.1	14292.5	13190.6	15061.7	23327.4	33792.5	14967.7	153621	137759	147793	146144	152103	143137	147088	147864
0.97_357.1876m/z	357.188	0.97005	pos	trans-p-Menthane-7,8-diol 8-glucoside	HMDB0033231	Organic oxygen compounds	Organooxygen compounds	Carbohydrates and carbohydrate conjugates	M+Na	C16H30O7	37.5	0	-2.19822	1.03236	3.36783e-10	1.19216e-09	2.40282	5.28836	158374	29947.6	160590	177446	151064	121618	165337	142607	187744	160585	32350.2	16928.3	42527.1	21213.3	50289.1	24621.6	29909.8	21741.6
3.37_245.1858m/z	245.186	3.3678	pos	Isoleucyl-Leucine	85817	Organic acids and derivatives	Carboxylic acids and derivatives	Amino acids, peptides, and analogues	M+H	C12H24N2O3	45.7	32.5	-0.722331	1.03161	1.53069e-14	1.80793e-13	-3.95439	0.0645075	8657.21	134205	8930.47	6750.55	8557.64	8418.13	10980.9	9338.99	8753.39	7527.62	123450	139405	126127	142002	121767	151639	127224	142025
3.52_245.1857m/z	245.186	3.52078	pos	Isoleucyl-Isoleucine	85816	Organic acids and derivatives	Carboxylic acids and derivatives	Amino acids, peptides, and analogues	M+H	C12H24N2O3	48.6	47	-0.956751	1.02933	4.72396e-16	9.58706e-15	-4.69666	0.0385624	5007.48	129854	5396.34	4781.51	4225.95	3597.96	6692.15	5100.96	5627.42	4637.57	119947	138616	125690	132482	121868	138171	121897	140161
6.46_456.2366m/z	456.237	6.45662	neg	PC(10:0/0:0)	LMGP01050005	Lipids and lipid-like molecules	Glycerophospholipids	Glycerophosphocholines	M+FA-H	C18H38NO7P	55.9	83	-0.380483	1.02888	2.30624e-10	8.46367e-10	-6.34092	0.0123366	1583.44	128353	3306.66	1727.79	2.83646e-07	2.83646e-07	2.83646e-07	3512.11	1674.13	2446.8	105534	150028	110987	147645	107095	154122	106461	144952
2.17_673.3632m/z	673.363	2.17233	neg	Lopinavir	HMDB0015539	Organic acids and derivatives	Carboxylic acids and derivatives	Amino acids, peptides, and analogues	M+FA-H	C37H48N4O5	36.9	3.67	4.0268	1.02868	5.26096e-17	1.61099e-15	-3.60496	0.0821863	11191.2	136169	3942.39	9668	12613	22729.9	13800.2	10704.6	5939.83	10132	135604	140297	131288	143625	138596	132870	136535	130538
5.27_422.3471m/z	422.347	5.27438	pos	10-hydroxy-undecanoic acid	LMFA01050161	Lipids and lipid-like molecules	Fatty Acyls	Fatty Acids and Conjugates	2M+NH4	C11H22O3	37.9	0	-1.22911	1.02712	6.89569e-16	1.32319e-14	-9.81312	0.00111162	139.475	125470	2.83646e-07	473.334	2.83646e-07	2.83646e-07	2.83646e-07	2.83646e-07	2.83646e-07	642.463	126913	117268	127503	115025	140687	119179	134366	122816
3.09_629.3260m/z	629.326	3.08918	neg	Rotigotine	HMDB0015615	Benzenoids	Tetralins	Unclassified	2M-H	C19H25NOS	46.1	39.9	2.96668	1.0271	5.08313e-11	2.17999e-10	3.14177	8.82609	142794	16178.6	139267	150477	142248	144548	103709	168638	131008	162455	16640.9	15151.6	15163.4	15364.9	20806.2	15822.8	16428.3	14050.8
7.82_314.2454n	315.253	7.82038	pos	(±)12,13-DiHOME	45199	Unclassified	Unclassified	Unclassified	M+H, M+Na	C18H34O4	57.5	92.3	-0.831967	1.02643	1.60219e-13	1.36624e-12	-2.63615	0.160857	23922.2	148717	17674.9	26051.1	31241.4	13408.5	26215.7	26639	20711.9	29435.5	140655	154485	140818	161189	134214	164218	138568	155588
6.22_359.2325m/z	359.232	6.21757	pos	Retrofractamide D	HMDB0033450	Organoheterocyclic compounds	Benzodioxoles	Unclassified	M+NH4	C21H27NO3	39.1	0	-1.33095	1.02346	5.29285e-16	1.05946e-14	-8.07825	0.00370002	458.409	123894	454.437	765.226	1115.78	370.281	322.756	422.695	2.83646e-07	216.097	116805	130502	118036	128001	116813	131299	113625	136069
16.02_498.4280n	516.462	16.0208	pos	DG(8:0/0:0/i-19:0)	HMDB0092940	Lipids and lipid-like molecules	Glycerolipids	Diradylglycerols	M+NH4, M+Na, M+H	C30H58O5	38.1	0	-0.899314	1.02317	5.16445e-15	7.1763e-14	-10.9733	0.000497395	61.4871	123618	2.83646e-07	491.897	2.83646e-07	2.83646e-07	2.83646e-07	2.83646e-07	2.83646e-07	2.83646e-07	105643	133101	121102	132356	119382	134074	115679	127609
8.97_478.2934m/z	478.293	8.96547	neg	PC(15:1(9Z)/0:0)	LMGP01050125	Lipids and lipid-like molecules	Glycerophospholipids	Glycerophosphocholines	M-H	C23H46NO7P	55	83.7	-1.00543	1.02212	0.000160573	0.000237753	1.48506	2.79929	235606	84166.2	131419	230116	318444	319775	323176	229115	108964	223837	82042	83448	86043.3	104860	81416.1	75893.6	83951.9	75674.9
5.21_304.2246n	287.221	5.20505	pos	8,9,16-trihydroxy palmitic acid	LMFA01050100	Lipids and lipid-like molecules	Fatty Acyls	Fatty Acids and Conjugates	M+H-H2O, M+Na	C16H32O5	38.4	0	-1.12183	1.01919	3.60164e-15	5.27649e-14	-3.18199	0.110186	15180.6	137773	19136	18787.2	11412.2	9697.6	12278.8	15263.1	18958.6	15911.4	129395	142635	127955	143523	131645	147047	129908	150075
3.55_400.1881m/z	400.188	3.5537	pos	JWH 210 N-(5-carboxypentyl) metabolite	96594	Unclassified	Unclassified	Unclassified	M+H	C26H25NO3	43.4	38.6	-6.61118	1.01915	9.85952e-10	3.17616e-09	-1.84737	0.277899	48109.8	173120	56309.8	49045	46470.8	38504.9	32223.6	48147.9	60451.4	53725.2	150335	198596	154923	194435	149750	188149	152346	196425
12.69_343.3203m/z	343.32	12.6923	pos	Propylene glycol stearate	HMDB0029764	Lipids and lipid-like molecules	Fatty Acyls	Fatty acid esters	M+H	C21H42O3	38.9	0	-1.12155	1.01716	1.29394e-18	9.04618e-17	-11.7916	0.000282091	34.4181	122011	103.351	2.83646e-07	2.83646e-07	2.83646e-07	2.83646e-07	2.83646e-07	2.83646e-07	171.994	120183	129369	123698	115865	117336	129986	117121	122525
4.96_335.2788m/z	335.279	4.9636	pos	Arachidonic Acid (d8)	LMFA01030003	Lipids and lipid-like molecules	Fatty Acyls	Fatty Acids and Conjugates	M+Na	C20H24D8O2	38.6	0	-2.86416	1.01451	1.36361e-21	5.76233e-19	-7.03743	0.00761242	930.468	122230	487.283	2972.5	2.83646e-07	380.22	130.849	355.284	781.65	2335.96	121627	123800	116528	120787	121523	126284	121396	125898
15.16_764.5787m/z	764.579	15.1618	pos	PS(O-20:0/15:0)	LMGP03020045	Lipids and lipid-like molecules	Glycerophospholipids	Glycerophosphoserines	M+H	C41H82NO9P	37.5	0	-1.70653	1.01447	1.36894e-07	2.97608e-07	-6.67744	0.00976993	1306.91	133769	4005.45	3502.97	2.83646e-07	2.83646e-07	2.83646e-07	1147.24	1799.64	2.83646e-07	154957	101275	179738	95832.2	170655	98677.2	171819	97197.6
5.02_200.1048n	201.112	5.01577	pos	2E-Decenedioic acid	74917	Lipids and lipid-like molecules	Fatty Acyls	Fatty Acids and Conjugates	M+H-H2O, M+H	C10H16O4	50.7	56.4	-0.399862	1.01409	3.2107e-09	9.35273e-09	-3.14019	0.113425	16340.4	144064	16809	16711	11572.2	18074	16234.9	14646	17863.6	18812.7	160719	130546	156266	109126	170671	133380	182510	109293
6.89_784.9950m/z	784.995	6.89478	pos	N-Acetylgalactosamine 4,6-disulfate	HMDB0000843	Organic oxygen compounds	Organooxygen compounds	Carbohydrates and carbohydrate conjugates	2M+Na	C8H15NO12S2	37.3	0	-1.75978	1.01187	5.00992e-08	1.16608e-07	1.51432	2.85665	193482	67730.6	187875	197877	233496	161584	215127	146378	173269	232251	66913	52137.8	78396.7	59808	79517.6	57819.8	76559.4	70692.2
0.71_605.1724m/z	605.172	0.707283	pos	7-Methylinosine	HMDB0003950	Nucleosides, nucleotides, and analogues	Purine nucleosides	Unclassified	2M+K	C11H15N4O5+	36.9	0	1.33451	1.01106	2.12425e-08	5.29699e-08	38.6989	4.46192e+11	126561	2.83646e-07	140626	111658	154804	58334.1	125046	150553	120490	150974	2.83646e-07	2.83646e-07	2.83646e-07	2.83646e-07	2.83646e-07	2.83646e-07	2.83646e-07	2.83646e-07
7.82_277.1796m/z	277.18	7.82038	pos	Panaquinquecol 7	95622	Lipids and lipid-like molecules	Fatty Acyls	Fatty alcohols	M+H	C17H24O3	55	79.5	-0.726591	1.01039	1.87146e-16	4.48041e-15	-2.46713	0.18085	26733.2	147820	37403.8	27224.7	22279.9	21702.6	21861.5	24227.6	31687.7	27477.4	150280	145701	148105	143854	153743	139566	156045	145263
10.62_665.3053m/z	665.305	10.6152	pos	Tryptophyl-Gamma-glutamate	HMDB0029097	Organic acids and derivatives	Carboxylic acids and derivatives	Amino acids, peptides, and analogues	2M+H	C16H20N4O4	37.9	0	1.71195	1.00861	0.000351419	0.000502752	-1.99295	0.251225	49697.4	197820	42924.6	47408.6	44994	56222	52215.1	57487	35454.6	60873.1	106876	280594	121704	295486	114856	271753	116059	275235
2.36_550.2507m/z	550.251	2.36467	pos	(S)-Pterosin K	HMDB0036602	Benzenoids	Indanes	Indanones	2M+NH4	C15H19ClO2	33.6	0	4.00667	1.0076	3.90649e-09	1.11978e-08	9.52764	738.085	124012	168.019	91867.1	132818	156402	148749	97170.2	120643	93076	151371	2.83646e-07	327.191	636.898	2.83646e-07	2.83646e-07	2.83646e-07	2.83646e-07	380.062
0.72_160.1330m/z	160.133	0.7218	pos	Ethyl 2E-hexenoate	HMDB0032268	Lipids and lipid-like molecules	Fatty Acyls	Fatty acid esters	M+NH4	C8H14O2	38.7	0	-1.47306	1.00641	9.38097e-18	4.00873e-16	-38.6214	2.36482e-12	2.83646e-07	119944	2.83646e-07	2.83646e-07	2.83646e-07	2.83646e-07	2.83646e-07	2.83646e-07	2.83646e-07	2.83646e-07	122838	112775	123135	113641	129135	112590	123994	121446
15.48_714.5060m/z	714.506	15.4812	pos	PE(14:0/20:3(8Z,11Z,14Z))	HMDB0008837	Lipids and lipid-like molecules	Glycerophospholipids	Glycerophosphoethanolamines	M+H	C39H72NO8P	38.7	0	-1.11979	1.00542	0.0108237	0.0133099	-0.514243	0.70016	484644	692191	695106	787604	450062	218794	274910	480702	406313	563666	631771	669702	729946	678464	726305	655019	773685	672635
1.60_612.4251m/z	612.425	1.6013	pos	1-(2-methoxy-tricosanyl)-sn-glycero-3-phosphoserine	LMGP03060022	Lipids and lipid-like molecules	Glycerophospholipids	Glycerophosphoserines	M+H	C30H62NO9P	37.4	0	2.62922	1.00399	4.15996e-08	9.84514e-08	1.61718	3.06774	184543	60155.8	213612	218311	154257	128562	166708	183165	196957	214768	54474.2	67938.7	61055.9	58322.3	52026.8	60609.6	64416.9	62402.4
4.85_359.3263m/z	359.326	4.84658	pos	N-Palmitoyl GABA	HMDB0062338	Organic acids and derivatives	Carboxylic acids and derivatives	Amino acids, peptides, and analogues	M+NH4	C20H39NO3	38.5	0	-1.5736	1.00346	1.75803e-22	1.59194e-19	-7.51664	0.00546094	652.129	119417	574.815	346.347	368.138	187.398	502.726	945.279	1136.17	1156.16	122021	120484	117480	115203	119180	121808	122647	116512
0.75_171.0056m/z	171.006	0.753283	neg	Glycerol 3-phosphate	HMDB0000126	Lipids and lipid-like molecules	Glycerophospholipids	Glycerophosphates	M-H	C3H9O6P	41.3	16.7	-4.88084	1.0029	0.00980309	0.0121104	-1.35035	0.392197	115593	294731	126914	108745	84484.9	156435	72207.5	109817	129516	136623	139306	465116	127853	401504	141645	477426	149693	455306
3.62_500.2406m/z	500.241	3.61912	pos	Cytochalasin A	LMPK11000001	Lipids and lipid-like molecules	Polyketides	Cytochalasins	M+Na	C29H35NO5	36.3	0	-0.325339	1.0027	2.40421e-08	5.94287e-08	8.85026	461.523	125930	272.858	168098	125787	105591	94211.8	87803.4	127349	175506	123096	138.168	133.469	849.442	806.497	255.29	2.83646e-07	2.83646e-07	2.83646e-07
5.05_231.1597m/z	231.16	5.0492	neg	2-Hydroxyundecan-6-one	LMFA12000158	Lipids and lipid-like molecules	Fatty Acyls	Oxygenated hydrocarbons	M+FA-H	C11H22O2	46.4	38.1	-2.65161	1.00246	1.43417e-09	4.48171e-09	-3.90795	0.0666175	8866.85	133101	5000.33	6549.09	7121.81	11674.5	18756.3	7552.21	5596.99	8683.64	151912	110913	155216	112648	153691	109100	163839	107489
0.90_351.0567m/z	351.057	0.899483	neg	Ascorbic acid	HMDB0000044	Organoheterocyclic compounds	Dihydrofurans	Furanones	2M-H	C6H8O6	50.8	57.5	-0.526622	1.00212	6.07123e-07	1.19886e-06	4.28593	19.5072	138661	7108.2	206409	98308.5	110623	164789	123605	138978	183866	82708.4	3938.51	7281.22	3083.3	11898.5	3177.36	13061.2	7014.61	7410.87
4.28_735.6049m/z	735.605	4.2787	pos	26,27-bisnor-22-dehydro-cholesterol	LMST01010287	Lipids and lipid-like molecules	Sterol Lipids	Sterols	2M+Na	C25H40O	35.2	0	-0.274875	1.0021	1.1041e-15	1.94044e-14	-5.24249	0.0264152	3214.75	121701	1834.74	3121.13	4341.64	957.943	9164.91	5708.44	2.83646e-07	589.149	112204	135745	115226	128413	114703	126268	119349	121698
6.00_292.1671n	275.164	6.00113	pos	Acetylvalerenolic acid	HMDB0035687	Lipids and lipid-like molecules	Prenol lipids	Sesquiterpenoids	M+H-H2O, M+H	C17H24O4	49.3	51.8	-1.17757	1.00174	6.58376e-21	1.42269e-18	-3.97738	0.0634876	8031.24	126501	11048.3	7915.51	5765.74	5482.63	7682.29	6621.23	10400.3	9333.89	126722	124423	130488	121831	125144	129556	128952	124892
6.89_915.4924m/z	915.492	6.89478	pos	3-O-(Glcb1-2Glcb1-4Galb)-(25R)-12-oxo-5alpha-spirostan-3beta-ol	LMST01080079	Lipids and lipid-like molecules	Sterol Lipids	Sterols	M+H-H2O	C46H76O19	30.9	0	-2.54626	1.00143	1.55326e-07	3.35151e-07	1.5444	2.91684	190785	65408.1	174074	192639	261419	168401	178281	152593	176319	222553	87342.3	56258.8	63793.2	50267.6	62109	64256.6	77008.6	62228.9
4.45_848.5270m/z	848.527	4.45108	pos	PI(16:1(9Z)/18:3(6Z,9Z,12Z))	LMGP06010180	Lipids and lipid-like molecules	Glycerophospholipids	Glycerophosphoinositols	M+NH4	C43H75O13P	31.8	0	-1.65137	1.00059	2.37643e-05	3.85318e-05	9.68218	821.536	139013	169.211	223351	147015	119806	41084.7	74654.8	170276	214297	121622	95.2899	2.83646e-07	2.83646e-07	2.83646e-07	2.83646e-07	2.83646e-07	1258.4	2.83646e-07
