# Supplementary material for: Metabolite Support of Long-Term Storage of Sperm in the Spermatheca of Honeybee (Apis mellifera) Queens
Source: Front Physiol. 2020 Nov 10;11:574856. doi: 10.3389/fphys.2020.574856 (PMC7683436; doi:10.3389/fphys.2020.574856)
Supplement: Supplementary Table 3 — Top 20 metabolites based on fold change that showed major changes in NLQS compared with VQS. [file Table_3.XLSX]

## Sheet: Sheet1
ID	m/z	Retention time (min)	Ion mode	Metabolites	Compound ID	Super Class	Class	Sub Class	Adducts	Formula	Score	Fragmentation Score	Mass Error (ppm)	VIP	P-value	adj.P-value	log2(FC)	FC	average(NLQS)	average(VQS)	NLQS-1	NLQS-2	NLQS-3	NLQS-4	NLQS-5	NLQS-6	NLQS-7	NLQS-8	VQS-1	VQS-2	VQS-3	VQS-4	VQS-5	VQS-6	VQS-7	VQS-8
0.68_366.1315n	405.095	0.67825	pos	3,4,5-trihydroxy-6-[4-(4-methyl-3-oxopent-1-en-1-yl)phenoxy]oxane-2-carboxylic acid	HMDB0132950	Organic oxygen compounds	Organooxygen compounds	Carbohydrates and carbohydrate conjugates	M+Na, M+K	C18H22O8	37	0	0.144265	2.80123	2.96765e-10	1.06417e-09	41.6056	3.34598e+12	949074	2.83646e-07	943941	1.02064e+06	800535	941107	639593	954749	1.09119e+06	1.20084e+06	2.83646e-07	2.83646e-07	2.83646e-07	2.83646e-07	2.83646e-07	2.83646e-07	2.83646e-07	2.83646e-07
0.65_637.1295m/z	637.129	0.6492	pos	Chlordiazepoxide	HMDB0014618	Organoheterocyclic compounds	Benzodiazepines	1,4-benzodiazepines	2M+K	C16H14ClN3O	35.5	0	2.03891	2.52251	7.10165e-08	1.6146e-07	41.3538	2.81027e+12	797124	2.83646e-07	1.04252e+06	890367	666436	466385	526024	847644	1.0398e+06	897817	2.83646e-07	2.83646e-07	2.83646e-07	2.83646e-07	2.83646e-07	2.83646e-07	2.83646e-07	2.83646e-07
0.71_624.2415m/z	624.241	0.707283	pos	Tigecycline	HMDB0014700	Phenylpropanoids and polyketides	Tetracyclines	Unclassified	M+K	C29H39N5O8	33.4	0	-2.63071	1.83894	2.72359e-07	5.66836e-07	40.44	1.49159e+12	423085	2.83646e-07	599968	561708	377689	261732	243833	407208	418050	514492	2.83646e-07	2.83646e-07	2.83646e-07	2.83646e-07	2.83646e-07	2.83646e-07	2.83646e-07	2.83646e-07
11.25_390.3013m/z	390.301	11.2478	neg	2,4,12-Octadecatrienoic acid piperidide	HMDB0032034	Organoheterocyclic compounds	Piperidines	N-acylpiperidines	M+FA-H	C23H39NO	40.2	7.31	-0.177514	1.67631	1.81441e-06	3.36514e-06	40.1945	1.25821e+12	356888	2.83646e-07	262095	528509	344392	242226	347013	383814	194822	552232	2.83646e-07	2.83646e-07	2.83646e-07	2.83646e-07	2.83646e-07	2.83646e-07	2.83646e-07	2.83646e-07
14.34_756.5177m/z	756.518	14.3432	neg	PS(15:0/20:1(11Z))	LMGP03010151	Lipids and lipid-like molecules	Glycerophospholipids	Glycerophosphoserines	M-H2O-H	C41H78NO10P	36.4	0	-1.04982	1.30195	1.57403e-05	2.6048e-05	39.5222	7.89505e+11	223940	2.83646e-07	259631	417974	232054	206128	82186.8	167511	162509	263529	2.83646e-07	2.83646e-07	2.83646e-07	2.83646e-07	2.83646e-07	2.83646e-07	2.83646e-07	2.83646e-07
0.66_517.0876m/z	517.088	0.663733	pos	2-{[hydroxy(1-oxo-1H-isochromen-3-yl)methylidene]amino}acetic acid	HMDB0128628	Organic acids and derivatives	Carboxylic acids and derivatives	Amino acids, peptides, and analogues	2M+Na	C12H9NO5	36.2	0	4.51454	1.28535	2.8925e-08	7.04635e-08	39.3903	7.20523e+11	204374	2.83646e-07	243751	246228	174534	136878	122539	215301	243225	252536	2.83646e-07	2.83646e-07	2.83646e-07	2.83646e-07	2.83646e-07	2.83646e-07	2.83646e-07	2.83646e-07
0.71_438.1509m/z	438.151	0.707283	pos	5,10-Methenyltetrahydrofolic acid	HMDB0001354	Organoheterocyclic compounds	Pteridines and derivatives	Pterins and derivatives	M+H-H2O	C20H21N7O6	34.9	0	-2.45611	1.17665	2.65757e-05	4.2871e-05	39.263	6.59711e+11	187125	2.83646e-07	259835	295109	63444.2	139769	78912.3	184634	214496	260799	2.83646e-07	2.83646e-07	2.83646e-07	2.83646e-07	2.83646e-07	2.83646e-07	2.83646e-07	2.83646e-07
3.86_649.2837m/z	649.284	3.85907	neg	Scilliroside	LMST01130007	Lipids and lipid-like molecules	Sterol Lipids	Sterols	M+FA-H	C32H44O11	45.7	40.3	-4.71489	1.2443	2.02325e-10	7.52545e-10	39.2496	6.5359e+11	185388	2.83646e-07	161389	231535	154935	185185	154809	185415	172413	237428	2.83646e-07	2.83646e-07	2.83646e-07	2.83646e-07	2.83646e-07	2.83646e-07	2.83646e-07	2.83646e-07
0.65_485.1669m/z	485.167	0.6517	neg	(S)-Multifidol 2-[apiosyl-(1->6)-glucoside]	HMDB0039930	Organic oxygen compounds	Organooxygen compounds	Carbohydrates and carbohydrate conjugates	M-H2O-H	C22H32O13	35.8	0	0.90477	1.13529	1.0013e-07	2.22179e-07	39.0423	5.6611e+11	160575	2.83646e-07	222303	203257	114845	114210	98904.8	183300	168649	179131	2.83646e-07	2.83646e-07	2.83646e-07	2.83646e-07	2.83646e-07	2.83646e-07	2.83646e-07	2.83646e-07
0.93_495.0770m/z	495.077	0.92895	neg	Myricetin 3-arabinoside	HMDB0041635	Phenylpropanoids and polyketides	Flavonoids	Flavonoid glycosides	M+FA-H	C20H18O12	36.6	0	-2.26194	1.0864	8.25381e-07	1.6006e-06	38.9778	5.41354e+11	153553	2.83646e-07	187563	159801	107654	108843	72992.7	188664	227054	175852	2.83646e-07	2.83646e-07	2.83646e-07	2.83646e-07	2.83646e-07	2.83646e-07	2.83646e-07	2.83646e-07
8.55_345.2644m/z	345.264	8.54935	neg	2-Hydroxystearic acid	HMDB0062549	Lipids and lipid-like molecules	Fatty Acyls	Fatty acids and conjugates	M+FA-H	C18H36O3	56.5	85.8	-0.845448	1.73215	2.78587e-22	2.16124e-19	-40.1799	8.02885e-13	2.83646e-07	353284	2.83646e-07	2.83646e-07	2.83646e-07	2.83646e-07	2.83646e-07	2.83646e-07	2.83646e-07	2.83646e-07	347040	365924	349251	362934	343707	350956	345640	360821
15.97_535.4328m/z	535.433	15.9742	pos	DG(8:0/20:0/0:0)	HMDB0092941	Lipids and lipid-like molecules	Glycerolipids	Diradylglycerols	M+Na	C31H60O5	39	0	-0.998002	2.05581	1.18537e-10	4.64571e-10	-40.7258	5.4994e-13	2.83646e-07	515777	2.83646e-07	2.83646e-07	2.83646e-07	2.83646e-07	2.83646e-07	2.83646e-07	2.83646e-07	2.83646e-07	560758	461484	607178	436343	614119	439579	597631	409124
4.26_413.2212m/z	413.221	4.26207	neg	Propantheline	HMDB0014920	Organoheterocyclic compounds	Benzopyrans	1-benzopyrans	M+FA-H	C23H30NO3+	39.9	8.67	1.26076	2.12432	3.72475e-22	2.52964e-19	-40.7692	5.33654e-13	2.83646e-07	531517	2.83646e-07	2.83646e-07	2.83646e-07	2.83646e-07	2.83646e-07	2.83646e-07	2.83646e-07	2.83646e-07	510321	530304	537971	535442	517127	549754	527030	544187
10.42_644.3188m/z	644.319	10.4158	pos	S-(PGA1)-glutathione	HMDB0013061	Organic acids and derivatives	Carboxylic acids and derivatives	Amino acids, peptides, and analogues	M+H	C30H49N3O10S	48.6	53.7	-3.65743	2.19482	3.24874e-06	5.82757e-06	-40.9932	4.56898e-13	2.83646e-07	620808	2.83646e-07	2.83646e-07	2.83646e-07	2.83646e-07	2.83646e-07	2.83646e-07	2.83646e-07	2.83646e-07	395202	843574	410597	863793	398358	838451	394911	821580
15.42_482.4329n	483.44	15.4213	pos	Triacontanedioic acid	35993	Unclassified	Unclassified	Unclassified	M+H, M+Na	C30H58O4	40.5	7.69	-1.19779	2.27986	1.87092e-11	8.93905e-11	-40.9945	4.56475e-13	2.83646e-07	621384	2.83646e-07	2.83646e-07	2.83646e-07	2.83646e-07	2.83646e-07	2.83646e-07	2.83646e-07	2.83646e-07	403754	683816	621626	649161	610748	657374	676791	667798
16.66_567.4590m/z	567.459	16.663	pos	Anhydrorhodovibrin	41390	Unclassified	Unclassified	Unclassified	M+H	C41H58O	36.7	0.007	5.13831	2.41808	1.46218e-11	7.18285e-11	-41.182	4.00862e-13	2.83646e-07	707590	2.83646e-07	2.83646e-07	2.83646e-07	2.83646e-07	2.83646e-07	2.83646e-07	2.83646e-07	2.83646e-07	853357	594681	800335	624272	763540	606001	781216	637321
0.68_260.0528m/z	260.053	0.67825	pos	Glucosamine 6-phosphate	HMDB0001254	Organic oxygen compounds	Organooxygen compounds	Carbohydrates and carbohydrate conjugates	M+H	C6H14NO8P	39	0	-0.856393	2.80132	7.06376e-09	1.92414e-08	-41.6529	2.89227e-13	2.83646e-07	980705	2.83646e-07	2.83646e-07	2.83646e-07	2.83646e-07	2.83646e-07	2.83646e-07	2.83646e-07	2.83646e-07	1.21368e+06	758386	1.13389e+06	739762	1.17523e+06	785108	1.23621e+06	803377
14.53_512.4436n	513.451	14.5323	pos	DG(10:0/18:0/0:0)	HMDB0092993	Lipids and lipid-like molecules	Glycerolipids	Diradylglycerols	M+H, M+NH4, M+K, M+H-H2O	C31H60O5	45.1	28.6	-0.947266	2.97581	5.12298e-09	1.43495e-08	-41.7972	2.61699e-13	2.83646e-07	1.08386e+06	2.83646e-07	2.83646e-07	2.83646e-07	2.83646e-07	2.83646e-07	2.83646e-07	2.83646e-07	2.83646e-07	484242	1.20772e+06	1.20211e+06	1.17925e+06	1.16867e+06	1.13162e+06	1.13722e+06	1.16008e+06
15.96_509.4172m/z	509.417	15.9583	pos	DG(14:1(9Z)/14:1(9Z)/0:0)	58673	Unclassified	Unclassified	Unclassified	M+H	C31H56O5	38	0.0177	-5.51963	3.28168	2.36561e-16	5.42636e-15	-42.0351	2.21904e-13	2.83646e-07	1.27824e+06	2.83646e-07	2.83646e-07	2.83646e-07	2.83646e-07	2.83646e-07	2.83646e-07	2.83646e-07	2.83646e-07	1.28364e+06	1.27429e+06	1.37006e+06	1.23694e+06	1.32837e+06	1.22219e+06	1.3803e+06	1.13012e+06
12.55_683.6804m/z	683.68	12.5461	pos	9-Tricosene	LMFA11000566	Lipids and lipid-like molecules	Fatty Acyls	Hydrocarbons	2M+K	C23H46	35.5	3.86	-4.1719	4.02846	1.34366e-18	9.2441e-17	-42.6176	1.48192e-13	2.83646e-07	1.91404e+06	2.83646e-07	2.83646e-07	2.83646e-07	2.83646e-07	2.83646e-07	2.83646e-07	2.83646e-07	2.83646e-07	1.84695e+06	1.91368e+06	1.98873e+06	2.03136e+06	1.9419e+06	1.84881e+06	1.77359e+06	1.96731e+06
