# Supplementary material for: Metabolite Support of Long-Term Storage of Sperm in the Spermatheca of Honeybee (Apis mellifera) Queens
Source: Front Physiol. 2020 Nov 10;11:574856. doi: 10.3389/fphys.2020.574856 (PMC7683436; doi:10.3389/fphys.2020.574856)
Supplement: Supplementary Table 6 — Metabolites in the class fatty acids. [file Table_6.XLSX]

## Sheet: Sheet1
Table S6 metabolites in class of fatty acids
ID	m/z	Retention time (min)	Ion mode	Metabolites	Compound ID	Super Class	Class	Sub Class	Adducts	Formula	Score	Fragmentation Score	Mass Error (ppm)	VIP	P-value	adj.P-value	log2(FC)	FC	average(NLQS)	average(VQS)	NLQS-1	NLQS-2	NLQS-3	NLQS-4	NLQS-5	NLQS-6	NLQS-7	NLQS-8	VQS-1	VQS-2	VQS-3	VQS-4	VQS-5	VQS-6	VQS-7	VQS-8
10.51_260.2138n	261.221	10.5144	pos	6-[1]-ladderane hexanol	LMFA01140088	Lipids and lipid-like molecules	Fatty Acyls	Fatty Acids and Conjugates	M+H-H2O, M+H	C18H28O	53.3	70.1	-0.834766	1.37767	2.37318e-10	8.68521e-10	6.72037	105.447	228045	2162.66	213993	285829	236483	223310	225115	205106	158437	276087	2567.05	1853.42	3096.48	1869.02	2054.26	2211.64	1994.16	1655.21
0.94_148.0361n	147.029	0.94345	neg	(S)-2-Hydroxyglutarate	4151	Lipids and lipid-like molecules	Fatty Acyls	Fatty acids and conjugates	M-H2O-H, M-H	C5H8O5	44.7	33.2	-7.31829	5.8466	7.30926e-09	1.98448e-08	4.9093	30.0502	4.38356e+06	145875	5.75739e+06	4.04458e+06	3.33678e+06	3.65421e+06	3.55125e+06	4.38567e+06	5.93169e+06	4.40693e+06	130448	155239	141771	160088	134512	147997	140189	156755
7.28_351.1939m/z	351.194	7.28267	neg	9-hydroxy-10-chloro-hexadecanoic acid	LMFA01090054	Lipids and lipid-like molecules	Fatty Acyls	Fatty Acids and Conjugates	M+FA-H	C16H31ClO3	34.2	0	-1.40205	1.60891	7.13229e-06	1.22685e-05	4.7775	27.4265	352979	12870	404779	461985	181226	101666	419228	353512	405042	496391	18034.7	4253.36	18612.8	4184.21	21745.2	6724.98	24248.7	5156
7.75_377.2096m/z	377.21	7.74803	neg	(9S,10S)-10-hydroxy-9-(phosphonooxy)octadecanoate	HMDB0059632	Lipids and lipid-like molecules	Fatty Acyls	Fatty acids and conjugates	M-H2O-H	C18H37O7P	42.7	19.4	-0.650847	1.84032	2.21712e-05	3.60595e-05	4.71958	26.3472	472728	17942.2	546742	699091	284804	121686	357607	500763	548569	722559	28563.1	4811.1	31897.2	4948.54	33125.6	4378.49	30759.9	5053.65
12.13_307.2628m/z	307.263	12.1348	pos	11,14,17-Eicosatrienoic acid	HMDB0060039	Lipids and lipid-like molecules	Fatty Acyls	Fatty acids and conjugates	M+H	C20H34O2	53.6	73.2	-1.29921	1.25913	1.29238e-07	2.81736e-07	3.84048	14.3252	211980	14797.7	150916	247457	285882	242321	232133	179196	116130	241801	13006.5	14163.2	13977.9	14204.9	17823.5	15087.2	13133.7	16984.7
3.62_431.2271m/z	431.227	3.61912	pos	Hexyl 3-mercaptobutanoate	HMDB0032327	Lipids and lipid-like molecules	Fatty Acyls	Fatty acid esters	2M+Na	C10H20O2S	38.3	0	2.64616	1.05169	3.6488e-11	1.62116e-10	3.52149	11.4835	145208	12644.9	154616	171400	132702	126983	108964	154855	154100	158043	9337.29	14441.6	11753.2	13174.7	10614.6	15947.5	11577.8	14312.3
17.91_279.2316m/z	279.232	17.911	pos	alpha-Linolenic acid	LMFA01030152	Lipids and lipid-like molecules	Fatty Acyls	Fatty Acids and Conjugates	M+H	C18H30O2	38.6	0	-1.09184	1.59008	4.11723e-11	1.81276e-10	2.55302	5.8686	367830	62677.6	274917	348700	379745	392695	434528	370012	345913	396131	58838.6	71533	54453.9	68980.5	55245.8	71366.2	54654.3	66348.9
1.12_578.4410m/z	578.441	1.11713	pos	3-Methyl-5-propyl-2-furannonanoic acid	HMDB0094642	Lipids and lipid-like molecules	Fatty Acyls	Fatty acids and conjugates	2M+NH4	C17H28O3	37.6	0	-0.964806	1.53419	9.46598e-09	2.51228e-08	1.88524	3.69415	397546	107615	490566	420752	336459	305386	338324	392767	482526	413585	108481	97906	111785	103046	108836	108023	120415	102426
10.50_428.3731m/z	428.373	10.4985	pos	Stearoylcarnitine	HMDB0000848	Lipids and lipid-like molecules	Fatty Acyls	Fatty acid esters	M+H	C25H49NO4	51.4	61	-0.876915	1.46708	6.85033e-08	1.56044e-07	1.38526	2.61218	433766	166055	531171	377342	384323	492491	463254	406088	431314	384147	215856	122190	204013	124617	202831	121917	216658	120361
8.74_579.3050m/z	579.305	8.74383	neg	Diisopentyl thiomalate	HMDB0032223	Lipids and lipid-like molecules	Fatty Acyls	Fatty acid esters	2M-H	C14H26O4S	36.8	0	3.37704	2.24314	2.01164e-12	1.25668e-11	0.910243	1.87936	1.27561e+06	678747	1.33781e+06	1.30951e+06	1.20405e+06	1.18608e+06	1.22073e+06	1.36558e+06	1.24005e+06	1.34109e+06	713316	656005	675102	664099	681599	672891	716201	650765
8.84_422.3259m/z	422.326	8.8396	pos	Alpha-linolenyl carnitine	HMDB0006319	Lipids and lipid-like molecules	Fatty Acyls	Fatty acid esters	M+H	C25H43NO4	51.2	62.7	-1.39602	1.25055	0.00105754	0.00143962	0.876847	1.83636	552538	300888	870246	504751	406618	380803	423783	583645	741743	508712	302206	304595	289545	313754	288602	300564	305945	301893
13.76_147.0666m/z	147.067	13.7627	neg	(R) 2,3-Dihydroxy-3-methylvalerate	LMFA01050452	Lipids and lipid-like molecules	Fatty Acyls	Fatty Acids and Conjugates	M-H	C6H12O4	38.8	0	2.44853	1.06481	5.37252e-07	1.06989e-06	0.832989	1.78137	327314	183743	389876	379047	309940	291887	290330	279792	363296	314348	189352	189295	203288	183721	182159	143606	193386	185136
6.81_210.1617n	228.196	6.81057	pos	9-tridecynoic acid	LMFA01030602	Lipids and lipid-like molecules	Fatty Acyls	Fatty Acids and Conjugates	M+H, M+NH4, M+H-H2O	C13H22O2	46.7	37.3	-1.18749	1.25968	0.00262946	0.00344271	0.465039	1.38035	971715	703961	1.2574e+06	951791	798161	789394	785123	936150	1.28356e+06	972148	760109	646263	749245	641658	756024	658124	762551	657713
17.64_145.0494m/z	145.049	17.6417	pos	(E)-2-Methylglutaconic acid	6584	Lipids and lipid-like molecules	Fatty Acyls	Fatty acids and conjugates	M+H	C6H8O4	51.3	59.7	-1.02174	1.1108	0.00284783	0.00371353	0.343678	1.26899	996145	784992	1.11253e+06	910272	839209	902068	898396	984471	1.26605e+06	1.05617e+06	920680	821055	854872	744376	820429	710133	754228	654164
0.94_148.0371n	166.072	0.941017	pos	L-2-Hydroxyglutaric acid	HMDB0000694	Lipids and lipid-like molecules	Fatty Acyls	Fatty acids and conjugates	M+H-H2O, M+NH4	C5H8O5	39	0	-0.369822	1.08593	1.30323e-08	3.36715e-08	-1.17145	0.443974	114956	258926	158632	104748	84455.4	109946	85695.8	112598	151059	112518	238143	268099	232959	281235	236532	280790	250114	283535
8.94_254.2242n	255.231	8.93595	pos	11Z-hexadecenoic acid	34926	Lipids and lipid-like molecules	Fatty Acyls	Fatty Acids and Conjugates	M+H-H2O, M+H	C16H30O2	56.6	87.8	-1.33541	1.06056	1.49369e-08	3.81673e-08	-1.28204	0.411213	97221	236425	100440	96579.7	110431	35298.6	142760	93802.2	96881.2	101575	220197	245689	220878	236832	243676	269091	219963	235074
0.69_149.0637m/z	149.064	0.692783	pos	Ethyl 3-mercaptobutyrate	HMDB0032271	Lipids and lipid-like molecules	Fatty Acyls	Fatty acid esters	M+H	C6H12O2S	38.1	0	3.87437	1.15641	1.68317e-09	5.19092e-09	-1.45622	0.364447	94214.4	258513	131558	79602.2	87209	82498.2	83894	93957.4	119478	75518.8	279105	231035	284107	239194	283728	234131	287825	228980
5.25_202.1198n	201.113	5.24503	neg	Sebacic acid	HMDB0000792	Lipids and lipid-like molecules	Fatty Acyls	Fatty acids and conjugates	M-H2O-H, M-H	C10H18O4	51.5	63.1	-3.59584	2.7012	5.43025e-10	1.84297e-09	-1.91657	0.264883	324281	1.22424e+06	146153	473596	189487	317077	524263	298074	141420	504177	1.24057e+06	1.14569e+06	1.27918e+06	1.17246e+06	1.27714e+06	1.20092e+06	1.30579e+06	1.17218e+06
3.92_173.0811m/z	173.081	3.92388	neg	2-Propylglutaric acid	HMDB0060684	Lipids and lipid-like molecules	Fatty Acyls	Fatty acids and conjugates	M-H	C8H14O4	54.2	78.2	-4.63487	1.57663	1.0533e-12	7.12798e-12	-1.96543	0.256062	102933	401986	121559	140657	60375.4	67959.9	72378.5	107643	114067	138827	414694	382305	415428	390134	416148	388771	419606	388801
7.82_297.2421m/z	297.242	7.82038	pos	9R,10S-EpOME	43441	Lipids and lipid-like molecules	Fatty Acyls	Fatty acids and conjugates	M+H	C18H32O3	56.2	84.8	-0.952428	1.43592	1.9577e-15	3.15221e-14	-2.37466	0.192822	58074.3	301181	59246.6	58067.5	58513.9	40882.4	61513.7	61102.7	64590.6	60677.1	281875	319807	285535	315182	286241	319168	288812	312828
0.74_171.0291m/z	171.029	0.738767	neg	2,4-dihydroxy-2-heptenedioc acid	LMFA01170062	Lipids and lipid-like molecules	Fatty Acyls	Fatty Acids and Conjugates	M-H2O-H	C7H10O6	49.6	55.2	-4.36622	3.32323	2.02783e-10	7.54032e-10	-2.66447	0.15773	247041	1.56622e+06	307358	162874	239097	204628	310596	259136	296025	196611	1.32163e+06	1.74133e+06	1.34108e+06	1.78994e+06	1.36575e+06	1.80441e+06	1.40024e+06	1.76538e+06
0.69_148.0193n	166.053	0.692783	pos	2-Oxo-4-methylthiobutanoic acid	HMDB0001553	Lipids and lipid-like molecules	Fatty Acyls	Fatty acids and conjugates	M+H, M+NH4	C5H8O3S	40	11.3	-1.02379	5.37352	2.00438e-18	1.22748e-16	-2.69918	0.153981	619292	4.02188e+06	839034	551546	500901	537110	513020	590062	853000	569666	4.04985e+06	4.04788e+06	3.88607e+06	4.02327e+06	4.06081e+06	4.10533e+06	4.00074e+06	4.0011e+06
8.57_311.2576m/z	311.258	8.56552	pos	Nonadecandioic acid	LMFA01170135	Lipids and lipid-like molecules	Fatty Acyls	Fatty Acids and Conjugates	M+H-H2O	C19H36O4	53.7	74.9	-1.46112	1.03266	6.36815e-15	8.61899e-14	-2.82866	0.140763	20683.5	146939	35379.9	15456.1	14292.5	13190.6	15061.7	23327.4	33792.5	14967.7	153621	137759	147793	146144	152103	143137	147088	147864
7.34_287.2226m/z	287.223	7.34373	neg	11-methyl-tetradecanoic acid	LMFA01020163	Lipids and lipid-like molecules	Fatty Acyls	Fatty Acids and Conjugates	M+FA-H	C15H30O2	48.5	45	-0.667602	1.913	2.19842e-11	1.03273e-10	-2.90149	0.133834	68502.2	511846	59332.3	58010.8	92011.9	27226.2	121296	70263.3	59447.8	60428.9	559239	449186	563626	461597	581790	456866	565559	456905
7.34_288.2298n	271.226	7.33587	pos	(S)-10,16-Dihydroxyhexadecanoic acid	HMDB0037798	Lipids and lipid-like molecules	Fatty Acyls	Fatty acids and conjugates	M+H-H2O, M+H	C16H32O4	47.5	43.4	-1.02309	1.03277	1.513e-11	7.41237e-11	-2.90368	0.13363	19904.4	148951	22068.1	17393.1	24247.5	8585.83	30311	19938.3	19060.7	17630.6	169600	137872	159332	123354	160469	138535	168778	133670
3.94_203.1282m/z	203.128	3.93927	neg	Pelargonic acid	LMFA01010009	Lipids and lipid-like molecules	Fatty Acyls	Fatty Acids and Conjugates	M+FA-H	C9H18O2	46.2	36.7	-4.21361	1.52121	3.71031e-08	8.8615e-08	-2.98547	0.126265	42422.2	335977	13551.4	42685.1	34194.3	91921.5	68721.5	31658.5	13720.4	42924.7	404771	263118	402317	269619	397905	265971	409085	275029
7.72_287.2226m/z	287.223	7.71657	neg	9,16-dihydroxy-palmitic acid	LMFA01050340	Lipids and lipid-like molecules	Fatty Acyls	Fatty Acids and Conjugates	M-H	C16H32O4	53.9	74.2	-0.52471	1.08386	6.54649e-15	8.8102e-14	-3.07187	0.118926	18851.5	158515	21769.8	15131.8	28242.9	12360.6	15046.8	20239.8	22489.5	15530.4	164036	149835	165397	148264	170104	147485	171573	151422
1.29_294.8496m/z	294.85	1.28807	pos	Dichloroacetic acid	LMFA01090070	Lipids and lipid-like molecules	Fatty Acyls	Fatty Acids and Conjugates	2M+K	C2H2Cl2O2	31.1	0	0.316599	1.19665	6.51775e-19	5.07957e-17	-3.08122	0.118157	22609.3	191349	27592.5	18358.9	25649.1	17820.1	24028.4	24942.6	25951.7	16530.7	193544	195949	188276	179511	188886	197408	192845	194377
5.02_200.1048n	201.112	5.01577	pos	2E-Decenedioic acid	74917	Lipids and lipid-like molecules	Fatty Acyls	Fatty Acids and Conjugates	M+H-H2O, M+H	C10H16O4	50.7	56.4	-0.399862	1.01409	3.2107e-09	9.35273e-09	-3.14019	0.113425	16340.4	144064	16809	16711	11572.2	18074	16234.9	14646	17863.6	18812.7	160719	130546	156266	109126	170671	133380	182510	109293
5.21_304.2246n	287.221	5.20505	pos	8,9,16-trihydroxy palmitic acid	LMFA01050100	Lipids and lipid-like molecules	Fatty Acyls	Fatty Acids and Conjugates	M+H-H2O, M+Na	C16H32O5	38.4	0	-1.12183	1.01919	3.60164e-15	5.27649e-14	-3.18199	0.110186	15180.6	137773	19136	18787.2	11412.2	9697.6	12278.8	15263.1	18958.6	15911.4	129395	142635	127955	143523	131645	147047	129908	150075
6.59_286.2141n	269.211	6.59123	pos	16-Hydroxy-10-oxohexadecanoic acid	HMDB0041287	Lipids and lipid-like molecules	Fatty Acyls	Fatty acids and conjugates	M+H-H2O, M+Na, M+H	C16H30O4	53.9	73.7	-1.15129	2.40116	1.35739e-13	1.1835e-12	-3.25832	0.104508	79525.4	760950	87091.8	82415.3	62697.5	68547	83488.2	75086.4	91954.7	84922.1	700605	824148	685547	809987	709577	841492	692048	824197
5.84_376.3054m/z	376.305	5.84447	pos	9,13-dihydroxy-12-ethoxy-10-octadecenoic acid	LMFA01050122	Lipids and lipid-like molecules	Fatty Acyls	Fatty Acids and Conjugates	M+NH4	C20H38O5	46.4	39.1	-1.002	1.36984	9.53772e-17	2.57993e-15	-3.29472	0.101904	25181.9	247114	18928.5	36641.8	18747	19614.3	24361.3	24522.8	24162.6	34477	228892	248733	230010	246450	253766	253252	257199	258611
5.02_200.1041n	199.097	5.01777	neg	cis-4-Decenedioic acid	HMDB0000603	Lipids and lipid-like molecules	Fatty Acyls	Fatty acids and conjugates	M-H2O-H, M-H	C10H16O4	50.8	59.7	-3.92297	4.42148	3.18505e-10	1.1357e-09	-3.29896	0.101605	271312	2.67027e+06	244877	318542	175085	351757	273619	252101	240372	314144	3.05575e+06	2.21503e+06	3.05022e+06	2.27875e+06	3.07104e+06	2.2813e+06	3.12031e+06	2.28975e+06
5.29_302.2090n	285.206	5.29178	pos	xi-7-Hydroxyhexadecanedioic acid	HMDB0037830	Lipids and lipid-like molecules	Fatty Acyls	Fatty acids and conjugates	M+H-H2O, M+Na, M+NH4, M+H	C16H30O5	39.1	0	-1.06567	1.13762	5.36702e-15	7.4171e-14	-3.30254	0.101353	17254.9	170246	22153.3	24673.4	9142.95	7716.07	10269.2	18423.4	22614.6	23046.1	159213	180743	162137	175127	160805	184075	161802	178064
6.22_376.3054m/z	376.305	6.21757	pos	9,13-dihydroxy-10-ethoxy-11-octadecenoic acid	LMFA01050121	Lipids and lipid-like molecules	Fatty Acyls	Fatty Acids and Conjugates	M+NH4	C20H38O5	48	45.4	-0.957274	1.72321	2.07593e-17	7.40635e-16	-3.34221	0.0986042	38309.6	388519	40046.7	46276.5	33308.5	27623.9	31167.6	41406.5	39769.8	46877.5	359735	393120	368657	408510	389232	403285	380375	405239
6.35_252.2087n	253.216	6.35253	pos	9,12-hexadecadienoic acid	LMFA01030109	Lipids and lipid-like molecules	Fatty Acyls	Fatty Acids and Conjugates	M+H-H2O, M+H	C16H28O2	54.5	76.6	-1.04256	1.90156	6.71164e-16	1.29572e-14	-3.37655	0.0962849	45393.3	471448	51258	39610.6	45000.5	30251.6	62353.7	43748.5	53765.8	37157.7	449948	500868	438168	490503	441478	511152	459330	480136
6.60_285.2069m/z	285.207	6.59777	neg	2,15,16-trihydroxy palmitic acid	LMFA01050099	Lipids and lipid-like molecules	Fatty Acyls	Fatty Acids and Conjugates	M-H2O-H	C16H32O5	44.8	30	-0.604728	1.50083	1.35351e-14	1.63834e-13	-3.49847	0.0884822	25819.6	291806	25404	29159	21764.9	20205.6	33647.6	25304	24097.1	26974.7	267750	301770	266988	317953	276895	310241	273702	319146
6.05_331.2488m/z	331.249	6.0548	neg	Floionolic acid	HMDB0034295	Lipids and lipid-like molecules	Fatty Acyls	Fatty acids and conjugates	M-H	C18H36O5	51.2	60.7	-0.577155	3.58782	1.28658e-22	1.22328e-19	-3.69523	0.0772011	127097	1.64631e+06	124906	122667	152344	90543.9	139779	135944	125188	125404	1.66995e+06	1.64012e+06	1.64768e+06	1.61726e+06	1.6916e+06	1.61081e+06	1.67498e+06	1.61806e+06
6.01_311.1862m/z	311.186	6.00788	neg	13,14-epoxy-7Z,10Z-Hexadecenoic acid	LMFA01070023	Lipids and lipid-like molecules	Fatty Acyls	Fatty Acids and Conjugates	M+FA-H	C16H26O3	54.9	78.3	-0.597831	1.14685	2.44696e-11	1.13489e-10	-4.03124	0.061161	10209	166920	11287.1	13760.8	4997.39	7873.57	8562.65	9829.83	11837.7	13522.9	147206	188817	140650	189862	143027	192739	150760	182297
6.24_329.2332m/z	329.233	6.24005	neg	9,12,13-TriHOME	HMDB0004708	Lipids and lipid-like molecules	Fatty Acyls	Fatty acids and conjugates	M-H	C18H34O5	52.1	64.9	-0.501286	2.85479	2.6329e-18	1.49902e-16	-4.09159	0.0586554	59830	1.02003e+06	49424.6	66632.3	55877	47864.4	76332.4	65763.5	49535.6	67210	970581	1.0501e+06	962183	1.08611e+06	1.00163e+06	1.03747e+06	996945	1.05518e+06
7.81_293.1757m/z	293.176	7.81083	neg	7,10-hexadecadiynoic acid	LMFA01030492	Lipids and lipid-like molecules	Fatty Acyls	Fatty Acids and Conjugates	M+FA-H	C16H24O2	56.1	83.2	-0.547308	1.62566	3.51169e-18	1.88639e-16	-4.13777	0.0568077	18841.6	331674	24831.4	19327.2	21160.4	13289	9274.58	17404.4	24623.8	20822.2	332827	314295	342456	324528	350389	317199	348265	323432
12.47_429.3935m/z	429.394	12.4731	pos	Tridecylic acid	LMFA01010013	Lipids and lipid-like molecules	Fatty Acyls	Fatty Acids and Conjugates	2M+H	C13H26O2	37.7	0	-0.732261	1.79185	3.65648e-10	1.28477e-09	-5.02823	0.0306445	12455.8	406462	50601.7	12420.5	2242.43	330.318	517.794	4993.21	10104.4	18436.1	532408	334512	447183	342545	445077	352669	440603	356694
8.60_356.2710n	374.305	8.59782	pos	tetracosahexaenoic acid	LMFA01030804	Lipids and lipid-like molecules	Fatty Acyls	Fatty Acids and Conjugates	M+H, M+NH4	C24H36O2	46.9	38.4	-1.52086	1.84643	2.87938e-18	1.61995e-16	-5.10374	0.0290818	12096.2	415939	10420.5	17967.4	16892.4	5839.59	4551.63	15020.4	8026.74	18051.2	430021	394526	434339	411107	434585	387842	426934	408161
5.82_225.1127m/z	225.113	5.81853	neg	3,7-Dimethyl-2E,6E-decadien-1,10-dioic acid	LMFA01170130	Lipids and lipid-like molecules	Fatty Acyls	Fatty Acids and Conjugates	M-H	C12H18O4	48.6	48.2	-2.32602	1.13546	8.24745e-20	9.74121e-18	-5.11921	0.0287716	4498.01	156335	6255.6	5159.71	2724.49	3666.27	4023.08	4697.18	5167.63	4290.16	151879	155487	148123	161886	156179	163242	152382	161505
0.71_282.1193m/z	282.119	0.707283	pos	Methylsuccinic acid	HMDB0001844	Lipids and lipid-like molecules	Fatty Acyls	Fatty acids and conjugates	2M+NH4	C5H8O4	38.6	0	3.70466	1.75242	1.70339e-16	4.14063e-15	-5.23068	0.0266323	9957.82	373901	11206.6	8013.33	2.83646e-07	2.83646e-07	16448.7	30675.6	2.83646e-07	13318.3	415068	374424	372570	347459	389266	366349	360225	365845
5.68_225.1127m/z	225.113	5.67672	neg	3,4-Methylenesebacic acid	HMDB0059729	Lipids and lipid-like molecules	Fatty Acyls	Fatty acids and conjugates	M-H	C12H18O4	48.7	48.8	-2.39229	1.41818	1.39318e-12	9.126e-12	-5.38794	0.0238819	5828.4	244051	7767.01	6769.41	3792.56	4463.7	3332.4	5864.25	9125.03	5512.81	210140	272251	217149	274804	220705	267489	220994	268873
6.78_376.3053m/z	376.305	6.77708	pos	9,10-dimethoxy-13-hydroxy-11-octadecenoic acid	LMFA01080004	Lipids and lipid-like molecules	Fatty Acyls	Fatty Acids and Conjugates	M+NH4	C20H38O5	38.7	0	-1.28516	1.09627	2.02574e-12	1.26508e-11	-5.79473	0.0180141	2614.9	145159	1164.11	3731.34	2041.84	2533.8	6470.21	946.495	1699.71	2331.69	120154	157809	125711	160620	132979	161651	138760	163585
5.02_400.1966n	439.164	5.01577	pos	6-bromo-heneicosa-5E,9Z-dienoic acid	LMFA01090099	Lipids and lipid-like molecules	Fatty Acyls	Fatty Acids and Conjugates	M+Na, M+K	C21H37BrO2	30.5	6.03	-2.60747	1.06231	6.35291e-09	1.74627e-08	-6.03171	0.0152853	2188.65	143186	1381.77	2657.62	814.21	4115.85	2439.18	2112.15	763.707	3224.7	170429	112125	170824	111748	168987	118772	181870	110734
6.78_330.2402n	331.247	6.77708	pos	5,8,12-trihydroxy-9-octadecenoic acid	35684	Lipids and lipid-like molecules	Fatty Acyls	Fatty acids and conjugates	M+H, M+NH4, M+Na	C18H34O5	55.5	82.7	-1.35888	3.0419	2.11745e-13	1.7446e-12	-6.13452	0.014234	15796.6	1.10978e+06	9484.3	14758.8	14795.3	13776.6	39988.8	12013.7	8422	13133.5	1.00559e+06	1.21584e+06	999751	1.21111e+06	991242	1.23792e+06	1.01192e+06	1.20488e+06
8.55_311.2226m/z	311.223	8.54935	neg	16-heptadecynoic acid	LMFA01030487	Lipids and lipid-like molecules	Fatty Acyls	Fatty Acids and Conjugates	M+FA-H	C17H30O2	49.5	50.5	-0.666115	2.07612	7.54387e-10	2.48191e-09	-6.3284	0.0124441	6526.25	524445	3700.12	5047.1	7731.68	2.83646e-07	8561.52	7627.21	13040.1	6502.26	419488	602471	443905	629966	423290	620829	437008	618607
6.91_188.1405n	187.133	6.90755	neg	10-hydroxy capric acid	LMFA01050033	Lipids and lipid-like molecules	Fatty Acyls	Fatty Acids and Conjugates	M-H, M+FA-H	C10H20O3	45.1	32.3	-3.88654	1.71438	3.06846e-19	2.77095e-17	-6.44316	0.0114925	4023.62	350109	5516.51	3267.51	4294.3	4200.55	2761.41	3895.57	4969.18	3283.95	328299	359308	336361	359141	338435	368031	354028	357265
4.96_335.2788m/z	335.279	4.9636	pos	Arachidonic Acid (d8)	LMFA01030003	Lipids and lipid-like molecules	Fatty Acyls	Fatty Acids and Conjugates	M+Na	C20H24D8O2	38.6	0	-2.86416	1.01451	1.36361e-21	5.76233e-19	-7.03743	0.00761242	930.468	122230	487.283	2972.5	2.83646e-07	380.22	130.849	355.284	781.65	2335.96	121627	123800	116528	120787	121523	126284	121396	125898
13.88_468.4172n	491.407	13.882	pos	Argenonic acid	LMFA01020397	Lipids and lipid-like molecules	Fatty Acyls	Fatty Acids and Conjugates	M+H-H2O, M+H, M+Na	C29H56O4	38.9	0	-1.32531	1.90779	2.45229e-09	7.32874e-09	-7.59526	0.00517129	2298.26	444427	12384.4	2132.51	291.545	2.83646e-07	1877.81	2.83646e-07	2.83646e-07	1699.82	538642	542185	358521	496916	282587	423975	400492	512099
8.56_315.2538m/z	315.254	8.564	neg	(+)-15,16-Dihydroxyoctadecanoic acid	HMDB0031008	Lipids and lipid-like molecules	Fatty Acyls	Fatty acids and conjugates	M-H	C18H36O4	53.4	75.1	-0.873362	1.11284	3.85384e-09	1.10618e-08	-7.98264	0.00395353	611.594	154696	2.83646e-07	1653.53	2.83646e-07	2.83646e-07	2.83646e-07	846.282	2392.93	2.83646e-07	181214	124688	183072	122479	188076	129513	191983	116541
8.73_311.2226m/z	311.223	8.72868	neg	Dihydroxychaulmoogric acid	LMFA01140029	Lipids and lipid-like molecules	Fatty Acyls	Fatty Acids and Conjugates	M-H	C18H32O4	51.3	60.6	-0.545457	2.8731	3.40391e-08	8.18936e-08	-8.75442	0.00231557	2349.85	1.01481e+06	4517.76	1201.7	1695	1939.44	4305.34	1294.63	1402.72	2442.23	765085	1.2327e+06	780354	1.29731e+06	773838	1.27385e+06	754746	1.24057e+06
5.88_283.1549m/z	283.155	5.88115	neg	3,4-Dimethyl-5-pentyl-2-furanpropanoic acid	HMDB0112083	Lipids and lipid-like molecules	Fatty Acyls	Fatty acids and conjugates	M+FA-H	C14H22O3	55.4	79.8	-0.799456	1.07338	7.32348e-19	5.63819e-17	-8.97057	0.00199337	270.993	135947	2.83646e-07	2.83646e-07	2.83646e-07	2.83646e-07	2.83646e-07	903.983	880.321	383.643	130948	136317	128644	146513	133724	135532	133917	141982
8.34_376.2339m/z	376.234	8.34157	neg	3-hydroxydecanoyl carnitine	HMDB0061636	Lipids and lipid-like molecules	Fatty Acyls	Fatty acid esters	M+FA-H	C17H33NO5	39.6	2.46	-0.527478	1.05557	2.87958e-13	2.28492e-12	-9.045	0.00189314	253.111	133699	2.83646e-07	2.83646e-07	2.83646e-07	2.83646e-07	2024.89	2.83646e-07	2.83646e-07	2.83646e-07	143502	120143	154505	116573	138793	117203	146272	132599
14.36_562.5036m/z	562.504	14.3631	pos	14S-hydroxy-hexadecanoic acid	LMFA01050268	Lipids and lipid-like molecules	Fatty Acyls	Fatty Acids and Conjugates	2M+NH4	C16H32O3	36.5	0	-0.879144	1.32005	2.0304e-11	9.61406e-11	-9.08414	0.00184247	385.369	209159	3082.95	2.83646e-07	2.83646e-07	2.83646e-07	2.83646e-07	2.83646e-07	2.83646e-07	2.83646e-07	135519	225281	221745	209515	229936	229497	211885	209893
13.41_561.4829m/z	561.483	13.411	pos	FAHFA(16:0/11-O-18:0)	HMDB0112119	Lipids and lipid-like molecules	Fatty Acyls	Fatty acids and conjugates	M+Na	C34H66O4	37.2	0	-4.56042	1.08904	4.67141e-14	4.73516e-13	-9.75314	0.00115881	163.272	140896	2.83646e-07	1306.18	2.83646e-07	2.83646e-07	2.83646e-07	2.83646e-07	2.83646e-07	2.83646e-07	121739	162526	137164	124909	141801	145498	152055	141481
5.27_422.3471m/z	422.347	5.27438	pos	10-hydroxy-undecanoic acid	LMFA01050161	Lipids and lipid-like molecules	Fatty Acyls	Fatty Acids and Conjugates	2M+NH4	C11H22O3	37.9	0	-1.22911	1.02712	6.89569e-16	1.32319e-14	-9.81312	0.00111162	139.475	125470	2.83646e-07	473.334	2.83646e-07	2.83646e-07	2.83646e-07	2.83646e-07	2.83646e-07	642.463	126913	117268	127503	115025	140687	119179	134366	122816
14.56_482.4329n	483.44	14.5634	pos	Equisetolic acid	LMFA01170042	Lipids and lipid-like molecules	Fatty Acyls	Fatty Acids and Conjugates	M+NH4, M+Na, M+H	C30H58O4	54.2	75.5	-1.26651	3.50543	4.63863e-08	1.08805e-07	-11.7277	0.000294863	450.343	1.52729e+06	2.83646e-07	2525.37	1077.37	2.83646e-07	2.83646e-07	2.83646e-07	2.83646e-07	2.83646e-07	523540	1.7658e+06	1.69369e+06	1.68958e+06	1.62636e+06	1.62667e+06	1.63387e+06	1.65884e+06
12.69_343.3203m/z	343.32	12.6923	pos	Propylene glycol stearate	HMDB0029764	Lipids and lipid-like molecules	Fatty Acyls	Fatty acid esters	M+H	C21H42O3	38.9	0	-1.12155	1.01716	1.29394e-18	9.04618e-17	-11.7916	0.000282091	34.4181	122011	103.351	2.83646e-07	2.83646e-07	2.83646e-07	2.83646e-07	2.83646e-07	2.83646e-07	171.994	120183	129369	123698	115865	117336	129986	117121	122525
13.58_437.3984m/z	437.398	13.5756	pos	Ficulinic acid B	LMFA01060207	Lipids and lipid-like molecules	Fatty Acyls	Fatty Acids and Conjugates	M+H	C28H52O3	38.4	0	-1.18753	1.11126	2.28502e-15	3.61196e-14	-11.9113	0.00025963	38.1414	146907	2.83646e-07	2.83646e-07	2.83646e-07	305.131	2.83646e-07	2.83646e-07	2.83646e-07	2.83646e-07	163406	135236	158847	143114	145223	138687	156358	134384
11.32_357.3358m/z	357.336	11.3236	pos	13-hydroxy-docosanoic acid	74587	Lipids and lipid-like molecules	Fatty Acyls	Fatty Acids and Conjugates	M+H	C22H44O3	45.6	33.8	-1.5785	1.62393	2.26107e-07	4.75573e-07	-12.333	0.000193815	63.7082	328706	2.83646e-07	2.83646e-07	2.83646e-07	2.83646e-07	2.83646e-07	2.83646e-07	2.83646e-07	509.665	229216	411525	237029	430555	224585	418789	251953	425999
16.05_510.4645n	528.498	16.052	pos	FAHFA(16:0/9-O-16:0)	HMDB0112110	Lipids and lipid-like molecules	Fatty Acyls	Fatty acids and conjugates	M+NH4, M+Na	C32H62O4	38.7	0	-0.594394	1.48868	1.50598e-16	3.74348e-15	-12.3748	0.000188286	49.1732	261163	2.83646e-07	108.213	123.685	2.83646e-07	2.83646e-07	2.83646e-07	161.487	2.83646e-07	254088	285618	250039	274118	243457	274877	240759	266346
14.93_562.5041m/z	562.504	14.9343	pos	Jalapinolic acid	LMFA01050267	Lipids and lipid-like molecules	Fatty Acyls	Fatty Acids and Conjugates	2M+NH4	C16H32O3	37.5	0	-0.0767606	1.11047	1.23697e-12	8.23319e-12	-12.7068	0.000149582	22.1305	147949	131.811	2.83646e-07	21.1176	24.115	2.83646e-07	2.83646e-07	2.83646e-07	2.83646e-07	144166	160845	167784	130878	154679	121243	168926	135069
12.60_354.3129n	377.302	12.6047	pos	2-oxo-docosanoic acid	LMFA01060140	Lipids and lipid-like molecules	Fatty Acyls	Fatty Acids and Conjugates	M+H, M+Na	C22H42O3	39.5	4.06	-1.3237	1.33732	5.93946e-12	3.22699e-11	-13.2865	0.000100085	21.4676	214494	171.741	2.83646e-07	2.83646e-07	2.83646e-07	2.83646e-07	2.83646e-07	2.83646e-07	2.83646e-07	283329	199828	204281	217543	196646	217037	200390	196901
9.40_402.3362m/z	402.336	9.4039	pos	26:6(8Z,11Z,14Z,17Z,20Z,23Z)	LMFA01030838	Lipids and lipid-like molecules	Fatty Acyls	Fatty Acids and Conjugates	M+NH4	C26H40O2	45.8	34.2	-1.27957	1.94577	2.70391e-14	2.95504e-13	-18.9849	1.92746e-06	0.861313	446865	4.74974	2.83646e-07	2.14076	2.83646e-07	2.83646e-07	2.83646e-07	2.83646e-07	2.83646e-07	413907	470032	412810	482149	394750	478942	419410	502919
0.72_160.1330m/z	160.133	0.7218	pos	Ethyl 2E-hexenoate	HMDB0032268	Lipids and lipid-like molecules	Fatty Acyls	Fatty acid esters	M+NH4	C8H14O2	38.7	0	-1.47306	1.00641	9.38097e-18	4.00873e-16	-38.6214	2.36482e-12	2.83646e-07	119944	2.83646e-07	2.83646e-07	2.83646e-07	2.83646e-07	2.83646e-07	2.83646e-07	2.83646e-07	2.83646e-07	122838	112775	123135	113641	129135	112590	123994	121446
5.29_261.1705m/z	261.17	5.29352	neg	xi-5-Hydroxydodecanoic acid	HMDB0040169	Lipids and lipid-like molecules	Fatty Acyls	Fatty acids and conjugates	M+FA-H	C12H24O3	54.4	75	-1.19337	1.10709	3.29926e-16	7.14565e-15	-38.9007	1.94855e-12	2.83646e-07	145568	2.83646e-07	2.83646e-07	2.83646e-07	2.83646e-07	2.83646e-07	2.83646e-07	2.83646e-07	2.83646e-07	153141	132020	152929	138644	155652	136525	155531	140102
7.64_361.2594m/z	361.259	7.63818	neg	13,14-dihydroxy-octadecanoic acid	LMFA01050552	Lipids and lipid-like molecules	Fatty Acyls	Fatty Acids and Conjugates	M+FA-H	C18H36O4	54.5	75.7	-0.486006	1.10955	6.79348e-18	3.15085e-16	-38.9033	1.94504e-12	2.83646e-07	145831	2.83646e-07	2.83646e-07	2.83646e-07	2.83646e-07	2.83646e-07	2.83646e-07	2.83646e-07	2.83646e-07	155827	137191	153592	139715	150410	139581	149830	140498
12.77_436.3911n	437.399	12.765	pos	19-oxo-22Z-octacosenoic acid	LMFA01060150	Lipids and lipid-like molecules	Fatty Acyls	Fatty Acids and Conjugates	M+H-H2O, M+H	C28H52O3	38.6	0	-1.22091	1.12798	4.6699e-13	3.49435e-12	-38.9689	1.85863e-12	2.83646e-07	152610	2.83646e-07	2.83646e-07	2.83646e-07	2.83646e-07	2.83646e-07	2.83646e-07	2.83646e-07	2.83646e-07	172203	133623	165243	143858	162246	133471	172530	137708
8.69_422.3470m/z	422.347	8.6942	pos	Ventosic acid	LMFA01050536	Lipids and lipid-like molecules	Fatty Acyls	Fatty Acids and Conjugates	M+NH4	C22H44O6	38.9	0	-1.40415	1.14628	5.24678e-16	1.05246e-14	-39.0017	1.81683e-12	2.83646e-07	156121	2.83646e-07	2.83646e-07	2.83646e-07	2.83646e-07	2.83646e-07	2.83646e-07	2.83646e-07	2.83646e-07	169121	145127	164773	144889	165674	144815	164124	150448
10.01_420.3466m/z	420.347	10.0101	pos	2-(5-((3Z,13Z)-eicosa-3,13-dien-1-yl)furan-2-yl)-ethanoic acid	LMFA01150034	Lipids and lipid-like molecules	Fatty Acyls	Fatty Acids and Conjugates	M+NH4	C26H42O3	47.9	46.2	-1.547	1.18419	3.17778e-18	1.75665e-16	-39.0868	1.71279e-12	2.83646e-07	165605	2.83646e-07	2.83646e-07	2.83646e-07	2.83646e-07	2.83646e-07	2.83646e-07	2.83646e-07	2.83646e-07	165727	156526	158590	166450	165369	158496	176490	177189
0.93_259.0456m/z	259.046	0.92895	neg	Mesaconic acid	HMDB0000749	Lipids and lipid-like molecules	Fatty Acyls	Fatty acids and conjugates	2M-H	C5H6O4	39.5	0	-1.16924	1.24821	7.86149e-07	1.5292e-06	-39.3363	1.44081e-12	2.83646e-07	196866	2.83646e-07	2.83646e-07	2.83646e-07	2.83646e-07	2.83646e-07	2.83646e-07	2.83646e-07	2.83646e-07	125822	239808	144625	262124	134428	264257	136819	267046
13.35_467.3738m/z	467.374	13.3517	neg	(5Z,9Z)-2-methoxy-hexacosadienoic acid	LMFA01080023	Lipids and lipid-like molecules	Fatty Acyls	Fatty Acids and Conjugates	M+FA-H	C27H50O3	49.1	52.4	-0.950557	1.29881	2.05133e-15	3.28074e-14	-39.3592	1.41809e-12	2.83646e-07	200019	2.83646e-07	2.83646e-07	2.83646e-07	2.83646e-07	2.83646e-07	2.83646e-07	2.83646e-07	2.83646e-07	191909	191092	215105	213981	182527	186299	223112	196130
15.69_485.4559m/z	485.456	15.6947	pos	Pentadecylic acid	LMFA01010015	Lipids and lipid-like molecules	Fatty Acyls	Fatty Acids and Conjugates	2M+H	C15H30O2	37.3	0	-1.11471	1.32795	7.40658e-14	7.00714e-13	-39.4194	1.36011e-12	2.83646e-07	208546	2.83646e-07	2.83646e-07	2.83646e-07	2.83646e-07	2.83646e-07	2.83646e-07	2.83646e-07	2.83646e-07	169873	221429	205462	210095	197112	231534	200875	231989
10.55_409.3783m/z	409.378	10.5479	pos	Type IV cyanolipid 20:0 ester	LMFA01110001	Lipids and lipid-like molecules	Fatty Acyls	Fatty Acids and Conjugates	M+NH4	C25H45NO2	38.8	0.0947	-1.40056	1.33235	6.52193e-14	6.29549e-13	-39.4277	1.35228e-12	2.83646e-07	209754	2.83646e-07	2.83646e-07	2.83646e-07	2.83646e-07	2.83646e-07	2.83646e-07	2.83646e-07	2.83646e-07	186236	217467	194329	243692	195001	216058	194671	230578
8.42_459.4151m/z	459.415	8.41683	pos	2R-aminotridecanoic acid	LMFA01100024	Lipids and lipid-like molecules	Fatty Acyls	Fatty Acids and Conjugates	2M+H	C13H27NO2	51	68.4	-1.25774	1.36531	3.22037e-15	4.7955e-14	-39.5087	1.27845e-12	2.83646e-07	221868	2.83646e-07	2.83646e-07	2.83646e-07	2.83646e-07	2.83646e-07	2.83646e-07	2.83646e-07	2.83646e-07	243165	206222	229526	208196	231201	206914	245383	204339
15.06_439.4141m/z	439.414	15.057	pos	9-Ketooctacosanoic acid	LMFA01060208	Lipids and lipid-like molecules	Fatty Acyls	Fatty Acids and Conjugates	M+H	C28H54O3	38.5	0	-1.18918	1.44747	4.37137e-18	2.22262e-16	-39.6625	1.14924e-12	2.83646e-07	246813	2.83646e-07	2.83646e-07	2.83646e-07	2.83646e-07	2.83646e-07	2.83646e-07	2.83646e-07	2.83646e-07	227388	244740	240891	261514	236179	257600	247108	259083
0.75_201.0398m/z	201.04	0.753283	neg	2,3-Methyleneglutaric acid	HMDB0059731	Lipids and lipid-like molecules	Fatty Acyls	Fatty acids and conjugates	M+FA-H	C7H8O4	38.2	0	-4.44427	1.39253	2.62378e-06	4.76714e-06	-39.6756	1.13879e-12	2.83646e-07	249078	2.83646e-07	2.83646e-07	2.83646e-07	2.83646e-07	2.83646e-07	2.83646e-07	2.83646e-07	2.83646e-07	157706	328776	149876	337519	186010	338077	156503	338155
12.25_329.3045m/z	329.305	12.254	pos	15-hydroxyicosanoic acid	HMDB0061665	Lipids and lipid-like molecules	Fatty Acyls	Fatty acids and conjugates	M+H	C20H40O3	44.7	29.4	-1.44863	1.51131	3.52681e-18	1.88731e-16	-39.7882	1.05334e-12	2.83646e-07	269283	2.83646e-07	2.83646e-07	2.83646e-07	2.83646e-07	2.83646e-07	2.83646e-07	2.83646e-07	2.83646e-07	287105	266546	252306	275785	259936	284581	255746	272262
9.11_371.2800m/z	371.28	9.11342	neg	Lesquerolic acid	LMFA01050117	Lipids and lipid-like molecules	Fatty Acyls	Fatty Acids and Conjugates	M+FA-H	C20H38O3	57.3	90.2	-0.835157	1.54644	4.45157e-15	6.30313e-14	-39.8549	1.00571e-12	2.83646e-07	282035	2.83646e-07	2.83646e-07	2.83646e-07	2.83646e-07	2.83646e-07	2.83646e-07	2.83646e-07	2.83646e-07	265162	307101	274060	298644	250661	299636	257817	303196
14.75_412.3912n	413.398	14.7493	pos	2R-hydroxy-hexacosanoic acid	LMFA01050263	Lipids and lipid-like molecules	Fatty Acyls	Fatty Acids and Conjugates	M+H-H2O, M+H	C26H52O3	38.7	0	-0.978319	1.60902	2.5621e-16	5.81986e-15	-39.9741	9.25967e-13	2.83646e-07	306324	2.83646e-07	2.83646e-07	2.83646e-07	2.83646e-07	2.83646e-07	2.83646e-07	2.83646e-07	2.83646e-07	263824	310810	322010	308547	327177	313529	312443	292255
8.70_389.2907m/z	389.291	8.69868	neg	10,20-Dihydroxyeicosanoic acid	HMDB0031923	Lipids and lipid-like molecules	Fatty Acyls	Fatty acids and conjugates	M+FA-H	C20H40O4	56.1	85.8	-0.434239	1.6282	3.26706e-19	2.92349e-17	-40.0064	9.05465e-13	2.83646e-07	313260	2.83646e-07	2.83646e-07	2.83646e-07	2.83646e-07	2.83646e-07	2.83646e-07	2.83646e-07	2.83646e-07	306072	325817	330065	299861	311186	301703	328021	303359
8.55_345.2644m/z	345.264	8.54935	neg	2-Hydroxystearic acid	HMDB0062549	Lipids and lipid-like molecules	Fatty Acyls	Fatty acids and conjugates	M+FA-H	C18H36O3	56.5	85.8	-0.845448	1.73215	2.78587e-22	2.16124e-19	-40.1799	8.02885e-13	2.83646e-07	353284	2.83646e-07	2.83646e-07	2.83646e-07	2.83646e-07	2.83646e-07	2.83646e-07	2.83646e-07	2.83646e-07	347040	365924	349251	362934	343707	350956	345640	360821
