# Supplementary material for: Metabolite Support of Long-Term Storage of Sperm in the Spermatheca of Honeybee (Apis mellifera) Queens
Source: Front Physiol. 2020 Nov 10;11:574856. doi: 10.3389/fphys.2020.574856 (PMC7683436; doi:10.3389/fphys.2020.574856)
Supplement: Supplementary Table 7 — Essential amino acid metabolites. [file Table_7.XLSX]

## Sheet: Sheet1
Table S7 Amino acids, peptides and analogues
ID	m/z	Retention time (min)	Ion mode	Metabolites	Compound ID	Super Class	Class	Sub Class	Adducts	Formula	Score	Fragmentation Score	Mass Error (ppm)	VIP	P-value	adj.P-value	log2(FC)	FC	average(NLQS)	average(VQS)	NLQS-1	NLQS-2	NLQS-3	NLQS-4	NLQS-5	NLQS-6	NLQS-7	NLQS-8	VQS-1	VQS-2	VQS-3	VQS-4	VQS-5	VQS-6	VQS-7	VQS-8
0.68_257.1024n	296.066	0.67825	pos	Pyro-L-glutaminyl-L-glutamine	HMDB0039229	Organic acids and derivatives	Carboxylic acids and derivatives	Amino acids, peptides, and analogues	M+Na, 2M+Na, M+K	C10H15N3O5	37.9	3.02	4.9707	22.8774	1.73724e-09	5.34293e-09	2.81656	7.04483	7.46232e+07	1.05926e+07	9.27456e+07	7.53543e+07	6.42142e+07	5.76007e+07	6.2256e+07	7.38549e+07	9.29919e+07	7.79678e+07	1.02424e+07	1.02894e+07	1.0385e+07	1.06112e+07	1.05482e+07	1.10025e+07	1.08293e+07	1.0833e+07
1.12_132.1019m/z	132.102	1.11713	pos	L-Isoleucine	23	Organic acids and derivatives	Carboxylic acids and derivatives	Amino acids, peptides, and analogues	M+H	C6H13NO2	55.2	82.5	-0.085264	12.2553	1.25699e-08	3.2583e-08	1.75915	3.38498	2.62826e+07	7.76448e+06	3.20142e+07	2.80505e+07	2.14479e+07	2.08189e+07	2.18315e+07	2.61604e+07	3.12628e+07	2.86746e+07	7.87128e+06	7.68566e+06	7.72309e+06	7.71513e+06	7.87845e+06	7.73772e+06	7.93335e+06	7.57113e+06
0.69_133.0740n	116.071	0.692783	pos	L-2-Amino-5-hydroxypentanoic acid	HMDB0031658	Organic acids and derivatives	Carboxylic acids and derivatives	Amino acids, peptides, and analogues	M+H-H2O, M+H	C5H11NO3	53.4	73.9	1.05338	8.36583	6.94203e-08	1.5802e-07	0.991579	1.98836	1.77546e+07	8.92929e+06	2.17162e+07	1.65749e+07	1.52061e+07	1.7611e+07	1.62682e+07	1.65919e+07	2.12984e+07	1.67703e+07	9.3126e+06	8.50529e+06	9.19323e+06	8.61617e+06	9.27465e+06	8.71452e+06	9.24789e+06	8.56993e+06
1.09_293.1472n	294.154	1.08678	pos	N-(1-Deoxy-1-fructosyl)leucine	HMDB0037840	Organic acids and derivatives	Carboxylic acids and derivatives	Amino acids, peptides, and analogues	M+H-H2O, M+H	C12H23NO7	57.1	89	-0.884928	5.95079	2.77294e-13	2.20796e-12	3.62379	12.3274	4.59258e+06	372552	5.31572e+06	4.35844e+06	4.2771e+06	4.32849e+06	4.45305e+06	4.35299e+06	5.27883e+06	4.37604e+06	495281	252855	482531	250023	497093	254966	499248	248415
0.61_174.1116n	175.119	0.605667	pos	L-Arginine	13	Organic acids and derivatives	Carboxylic acids and derivatives	Amino acids, peptides, and analogues	M+H, 2M+K, 2M+H	C6H14N4O2	56.1	88.5	-0.707197	5.4359	2.29738e-07	4.82783e-07	1.53411	2.89611	5.77676e+06	1.99467e+06	7.44559e+06	5.415e+06	5.36059e+06	4.28703e+06	4.82937e+06	5.8263e+06	7.50529e+06	5.54494e+06	2.00477e+06	1.92711e+06	1.93455e+06	1.91514e+06	2.06545e+06	2.03551e+06	2.04376e+06	2.03104e+06
0.68_242.0795m/z	242.079	0.680717	neg	Asparaginyl-Glutamic acid	HMDB0028730	Organic acids and derivatives	Carboxylic acids and derivatives	Amino acids, peptides, and analogues	M-H2O-H	C9H15N3O6	45.9	42.3	4.72294	4.22996	4.24526e-11	1.86266e-10	4.66405	25.3523	2.23952e+06	88336	2.50416e+06	2.2794e+06	2.09717e+06	1.71526e+06	1.80977e+06	2.35553e+06	2.57598e+06	2.5789e+06	100013	76702.9	78999.4	86544	83525.7	83128.6	99923.1	97851.5
0.69_148.0602m/z	148.06	0.692783	pos	L-Glutamate	19	Organic acids and derivatives	Carboxylic acids and derivatives	Amino acids, peptides, and analogues	M+H	C5H9NO4	55.7	95.2	-1.41268	4.11994	1.06323e-07	2.34933e-07	-0.913719	0.530815	2.43117e+06	4.58007e+06	3.21381e+06	2.18477e+06	2.21173e+06	2.06266e+06	2.04026e+06	2.36407e+06	3.12329e+06	2.24876e+06	4.99654e+06	4.20657e+06	4.85761e+06	4.16765e+06	4.98199e+06	4.25995e+06	4.9657e+06	4.20454e+06
0.94_182.0810m/z	182.081	0.941017	pos	L-Tyrosine	34	Organic acids and derivatives	Carboxylic acids and derivatives	Amino acids, peptides, and analogues	M+H	C9H11NO3	56.5	93.5	-0.926291	3.99115	1.85176e-06	3.43074e-06	1.74389	3.34937	2.96901e+06	886436	2.27259e+06	2.69756e+06	2.96331e+06	4.15373e+06	4.10967e+06	2.60784e+06	2.23971e+06	2.70764e+06	853715	892438	860780	919719	875320	910983	880551	897985
0.69_147.0762m/z	147.076	0.692783	pos	D-Glutamine	63630	Organic acids and derivatives	Carboxylic acids and derivatives	Amino acids, peptides, and analogues	M+H	C5H10N2O3	58	93.8	-1.29926	3.44001	1.76318e-05	2.90139e-05	1.14012	2.20399	2.96867e+06	1.34695e+06	4.03466e+06	2.94745e+06	2.41136e+06	2.29674e+06	2.20639e+06	2.83793e+06	4.01321e+06	3.00161e+06	1.45303e+06	1.29171e+06	1.3829e+06	1.26969e+06	1.40825e+06	1.29861e+06	1.44026e+06	1.23116e+06
1.60_327.1313n	328.139	1.6013	pos	N-(1-Deoxy-1-fructosyl)phenylalanine	HMDB0037846	Organic acids and derivatives	Carboxylic acids and derivatives	Amino acids, peptides, and analogues	M+H-H2O, M+H	C15H21NO7	54.8	80.5	-1.49142	3.42107	6.3431e-14	6.13844e-13	2.5246	5.75415	1.6736e+06	290852	1.73172e+06	1.65913e+06	1.63739e+06	1.53721e+06	1.87193e+06	1.60044e+06	1.68755e+06	1.66344e+06	378276	211761	356202	199886	388318	208542	379131	204697
0.65_228.0637m/z	228.064	0.6517	neg	Aspartyl-Asparagine	HMDB0028748	Organic acids and derivatives	Carboxylic acids and derivatives	Amino acids, peptides, and analogues	M-H2O-H	C8H13N3O6	46.5	44.7	4.57519	2.90416	2.66281e-12	1.59735e-11	6.26693	77.0077	1.01906e+06	13233.3	1.12493e+06	1.08111e+06	1.01415e+06	875298	788693	1.00284e+06	1.13805e+06	1.12745e+06	23528.6	7610.32	19205.7	6989.1	12015.5	6498.91	21948	8070.12
2.65_260.1369n	261.144	2.6498	pos	gamma-Glutamylisoleucine	HMDB0011170	Organic acids and derivatives	Carboxylic acids and derivatives	Amino acids, peptides, and analogues	M+H, M+Na	C11H20N2O5	55.3	81	-1.27524	2.75087	1.13349e-05	1.9046e-05	0.980925	1.97373	2.1141e+06	1.07112e+06	2.73118e+06	1.90556e+06	1.73935e+06	1.8134e+06	1.85725e+06	2.03497e+06	2.89452e+06	1.93658e+06	1.02492e+06	1.10524e+06	1.02325e+06	1.06743e+06	1.04947e+06	1.17752e+06	1.04464e+06	1.07649e+06
0.68_165.0458n	204.009	0.67825	pos	Methionine sulfoxide	HMDB0002005	Organic acids and derivatives	Carboxylic acids and derivatives	Amino acids, peptides, and analogues	M+Na, M+K	C5H11NO3S	39.2	0.328	-1.27766	2.67708	7.46809e-15	9.8279e-14	-4.28973	0.0511283	45680.7	893453	64143.2	45454.9	34675.7	41838.3	32686.1	35361.4	66821.8	44464.6	902181	871290	782466	825380	881414	965794	927692	991407
2.62_360.0854m/z	360.085	2.61592	neg	S-Lactoylglutathione	HMDB0001066	Organic acids and derivatives	Carboxylic acids and derivatives	Amino acids, peptides, and analogues	M-H2O-H	C13H21N3O8S	43.5	30.6	-4.55976	2.65108	4.85875e-08	1.13492e-07	3.47019	11.0823	969146	87449.6	786320	779257	1.1073e+06	1.27268e+06	1.33953e+06	868180	801410	798504	114376	58246.1	119130	59535.8	121225	58832.3	109619	58633.7
0.72_218.0900n	219.097	0.7218	pos	5-L-Glutamyl-L-alanine	58376	Organic acids and derivatives	Carboxylic acids and derivatives	Amino acids, peptides, and analogues	M+H, M+K	C8H14N2O5	57.7	94	-1.24245	2.62792	1.84017e-08	4.63294e-08	-1.68532	0.310934	380296	1.22308e+06	495054	335859	284123	431567	372887	329632	451390	341859	1.05349e+06	1.4478e+06	1.03978e+06	1.34789e+06	1.02623e+06	1.41063e+06	1.04438e+06	1.41442e+06
0.61_146.1056n	147.113	0.605667	pos	L-Lysine	25	Organic acids and derivatives	Carboxylic acids and derivatives	Amino acids, peptides, and analogues	M+H-H2O, M+H	C6H14N2O2	56.6	89.4	0.185271	2.52146	1.31839e-11	6.53559e-11	2.40574	5.29907	939522	177299	1.07251e+06	964553	827574	827917	819423	921260	1.09008e+06	992865	182304	168808	178201	171716	181991	175128	186445	173801
3.77_273.2170m/z	273.217	3.77415	pos	N(6)-(Octanoyl)lysine	HMDB0011684	Organic acids and derivatives	Carboxylic acids and derivatives	Amino acids, peptides, and analogues	M+H	C14H28N2O3	53.4	70.9	-0.988422	2.42021	6.07036e-16	1.18515e-14	-5.25811	0.0261307	18681.1	714910	11491.2	22530.3	16798.4	22365.5	24962.5	16643.8	12259	22398.2	762913	658226	766291	657746	767273	696169	732620	678040
0.72_118.0864m/z	118.086	0.7218	pos	Betaine	HMDB0000043	Organic acids and derivatives	Carboxylic acids and derivatives	Amino acids, peptides, and analogues	M+H	C5H11NO2	39.5	0	0.994971	2.31941	0.000281795	0.000407035	0.779888	1.717	1.91274e+06	1.114e+06	2.56865e+06	2.06341e+06	1.45321e+06	1.30575e+06	1.48146e+06	1.88399e+06	2.45097e+06	2.09448e+06	1.1809e+06	1.09578e+06	1.08853e+06	1.12406e+06	1.13988e+06	1.10633e+06	1.09211e+06	1.08442e+06
1.48_246.1213n	247.129	1.4795	pos	gamma-Glutamylvaline	HMDB0011172	Organic acids and derivatives	Carboxylic acids and derivatives	Amino acids, peptides, and analogues	M+H, M+Na, M+K, M+H-H2O	C10H18N2O5	56.8	86.6	-1.0423	2.26266	0.00402546	0.00516205	0.548267	1.46233	2.92683e+06	2.00149e+06	4.05493e+06	2.63159e+06	2.20172e+06	2.4684e+06	2.49287e+06	2.76871e+06	4.1418e+06	2.65462e+06	1.84905e+06	2.16249e+06	1.82037e+06	2.09687e+06	1.84533e+06	2.20898e+06	1.8619e+06	2.1669e+06
4.83_220.1572n	238.191	4.82982	pos	Prilocaine	HMDB0014888	Organic acids and derivatives	Carboxylic acids and derivatives	Amino acids, peptides, and analogues	M+NH4, 2M+K	C13H20N2O	37.2	0	-1.44917	2.20628	1.28799e-24	6.12309e-21	-8.49538	0.002771	1593.9	575206	2268.17	1792.76	1306.04	276.283	932.121	1754.16	2538.47	1883.18	579230	574260	569097	567261	567636	596022	577368	570774
10.42_644.3188m/z	644.319	10.4158	pos	S-(PGA1)-glutathione	HMDB0013061	Organic acids and derivatives	Carboxylic acids and derivatives	Amino acids, peptides, and analogues	M+H	C30H49N3O10S	48.6	53.7	-3.65743	2.19482	3.24874e-06	5.82757e-06	-40.9932	4.56898e-13	2.83646e-07	620808	2.83646e-07	2.83646e-07	2.83646e-07	2.83646e-07	2.83646e-07	2.83646e-07	2.83646e-07	2.83646e-07	395202	843574	410597	863793	398358	838451	394911	821580
0.67_325.1250m/z	325.125	0.666217	neg	L-2-Amino-5-(methylthio)pentanoic acid	HMDB0030406	Organic acids and derivatives	Carboxylic acids and derivatives	Amino acids, peptides, and analogues	2M-H	C6H13NO2S	38.5	1.96	-3.37424	2.07404	1.35605e-10	5.25399e-10	3.22733	9.36536	580604	61994.8	669703	541246	631550	449581	469912	601948	644654	636235	74270.2	30611.1	89198.9	36934.5	68595.1	39488.8	110958	45902.5
1.53_279.1006m/z	279.101	1.52572	pos	gamma-Glutamylmethionine	HMDB0034367	Organic acids and derivatives	Carboxylic acids and derivatives	Amino acids, peptides, and analogues	M+H	C10H18N2O5S	52.3	66.9	-1.09198	2.07217	1.68723e-06	3.14429e-06	0.905156	1.87275	1.22822e+06	655840	1.49985e+06	1.12599e+06	1.01189e+06	1.16833e+06	1.222e+06	1.15002e+06	1.52826e+06	1.11945e+06	587336	736239	559777	715354	578507	759803	571718	737987
2.99_265.1544m/z	265.154	2.98753	pos	Phenylalanyl-Valine	85906	Organic acids and derivatives	Carboxylic acids and derivatives	Amino acids, peptides, and analogues	M+H	C14H20N2O3	49.6	52	-0.846509	2.06236	1.49411e-14	1.77353e-13	-7.93996	0.00407226	2052.06	503912	1754.05	3021.26	1519.15	973.19	1700.12	1732.09	2842.49	2874.12	467326	547435	462205	534672	473167	554893	451596	540004
0.71_255.0849m/z	255.085	0.707283	pos	N-a-Acetyl-L-arginine	HMDB0004620	Organic acids and derivatives	Carboxylic acids and derivatives	Amino acids, peptides, and analogues	M+K	C8H16N4O3	34.9	0	-2.21888	2.03133	4.9685e-05	7.7807e-05	1.56095	2.95047	878065	297601	1.20278e+06	1.04163e+06	494331	709656	556804	815922	1.1717e+06	1.0317e+06	248958	361421	213630	381254	223761	381032	209450	361306
0.70_475.1380m/z	475.138	0.695233	neg	Temocapril	HMDB0061720	Organic acids and derivatives	Carboxylic acids and derivatives	Amino acids, peptides, and analogues	M-H	C23H28N2O5S2	33.4	0	2.67128	1.94356	9.67941e-11	3.87204e-10	7.84778	230.366	455142	1975.74	484677	518340	439068	357740	359161	410759	513752	557641	2.83646e-07	2.83646e-07	2.83646e-07	2.83646e-07	2.83646e-07	9362.84	2.83646e-07	6443.08
11.25_377.1424m/z	377.142	11.2478	neg	Glycylglycylglycine	HMDB0029419	Organic acids and derivatives	Carboxylic acids and derivatives	Amino acids, peptides, and analogues	2M-H	C6H11N3O4	42.8	26.7	-0.730029	1.93837	1.29041e-10	5.02221e-10	3.62274	12.3184	491145	39870.8	513204	548840	522009	347277	413270	514228	488873	581455	24406.4	44813.4	26554.7	49312.3	31452.8	56917.7	35557.1	49951.7
3.64_251.0847m/z	251.085	3.63618	pos	Cysteinyl-Phenylalanine	HMDB0028782	Organic acids and derivatives	Carboxylic acids and derivatives	Amino acids, peptides, and analogues	M+H-H2O	C12H16N2O3S	44.9	30.2	-0.835764	1.9223	1.123e-09	3.57883e-09	-6.8055	0.00894007	4013.2	448900	5242.33	5678.3	2912.32	287.786	700.244	5213.17	6798.08	5273.36	346164	513616	361381	533313	376716	533142	382054	544812
3.24_265.1544m/z	265.154	3.23532	pos	Valyl-Phenylalanine	86026	Organic acids and derivatives	Carboxylic acids and derivatives	Amino acids, peptides, and analogues	M+H	C14H20N2O3	48.3	44.9	-0.94555	1.90395	5.58024e-12	3.05628e-11	-5.11261	0.0289036	12803	442955	3508.36	5922.25	23017.3	18980.5	28941.3	11371.6	3791.44	6891.05	403964	492141	376931	486847	386535	497525	393359	506336
0.72_189.1231m/z	189.123	0.7218	pos	N6-Acetyl-L-lysine	HMDB0000206	Organic acids and derivatives	Carboxylic acids and derivatives	Amino acids, peptides, and analogues	M+H	C8H16N2O3	39	0	-1.29552	1.8807	3.618e-14	3.81798e-13	-2.09038	0.234819	128709	548119	184186	117048	102634	84766.5	107339	127644	173746	132306	575929	564392	518360	535776	543068	536059	551415	559952
4.02_690.3602m/z	690.36	4.02395	pos	N2-Fructopyranosylarginine	HMDB0041541	Organic acids and derivatives	Carboxylic acids and derivatives	Amino acids, peptides, and analogues	2M+NH4	C12H24N4O7	38.2	0	-3.94311	1.87513	1.89944e-10	7.12844e-10	3.77647	13.7034	462303	33736.3	567500	418133	488428	376523	390267	479609	564465	413501	31794.6	38096.6	31314.5	35276.2	30853.2	35109.6	32811.9	34633.6
12.30_621.3341m/z	621.334	12.3015	neg	Arginyl-Histidine	HMDB0028711	Organic acids and derivatives	Carboxylic acids and derivatives	Amino acids, peptides, and analogues	2M-H	C12H21N7O3	38	0	0.401143	1.86638	0.00127301	0.00172076	2.6719	6.37267	654660	102729	337155	581772	772692	978170	1.38988e+06	358541	206575	612502	138412	101586	100401	99241.1	100235	92424.5	104352	85183.1
0.93_279.1315n	280.139	0.926517	pos	N-(1-Deoxy-1-fructosyl)valine	HMDB0037844	Organic acids and derivatives	Carboxylic acids and derivatives	Amino acids, peptides, and analogues	M+H-H2O, M+H	C11H21NO7	38.9	0	-0.963578	1.85576	9.16904e-09	2.4396e-08	1.89532	3.72005	582955	156706	716171	558854	491970	498532	521308	557728	751009	568064	183790	139483	163029	126471	172472	142620	188351	137433
1.48_274.0739m/z	274.074	1.4795	pos	Hawkinsin	HMDB0002354	Organic acids and derivatives	Carboxylic acids and derivatives	Amino acids, peptides, and analogues	M+H-H2O	C11H17NO6S	55.1	84.6	-1.44861	1.80151	5.63991e-14	5.55405e-13	-6.81409	0.00888698	3437.66	386820	7038.28	5444.82	1410.57	322.905	243.48	3646.87	5080.76	4313.63	353798	430852	351923	401704	351691	434293	357332	412970
4.28_873.4157m/z	873.416	4.2787	pos	Cilazapril	HMDB0015433	Organic acids and derivatives	Carboxylic acids and derivatives	Amino acids, peptides, and analogues	2M+K	C22H31N3O5	40.2	4.99	-0.229793	1.76723	1.12074e-11	5.67258e-11	-2.74229	0.149447	65151	435947	71527	46282.3	54706.7	63488.3	89609.5	65032.4	73039.2	57522.8	393786	506399	398779	461497	383559	477725	383642	482186
0.62_188.1523n	189.16	0.620183	pos	N6,N6,N6-Trimethyl-L-lysine	HMDB0001325	Organic acids and derivatives	Carboxylic acids and derivatives	Amino acids, peptides, and analogues	M+H, M+K	C9H20N2O2	45.7	39.8	-1.03701	1.73993	1.31338e-06	2.48386e-06	-1.07665	0.474127	353720	746045	541859	374338	272898	187017	197384	358502	541161	356601	724572	743339	724218	713251	764126	771402	776956	750494
0.72_130.0862m/z	130.086	0.7218	pos	Pipecolic acid	HMDB0000070	Organic acids and derivatives	Carboxylic acids and derivatives	Amino acids, peptides, and analogues	M+H	C6H11NO2	48.6	45.4	-0.208387	1.73656	1.32563e-08	3.41899e-08	-1.09737	0.467367	331628	709565	371147	424029	213374	262631	225569	338188	373987	444096	753013	694731	701158	701047	733588	694307	719434	679245
3.00_294.1213n	295.129	3.0036	pos	Tyrosyl-Hydroxyproline	HMDB0029106	Organic acids and derivatives	Carboxylic acids and derivatives	Amino acids, peptides, and analogues	M+H, M+Na	C14H18N2O5	55.6	82.3	-0.895108	1.73062	1.34908e-05	2.24662e-05	1.03393	2.04759	797295	389382	974809	897356	642281	531253	659920	807782	981614	883349	336225	444404	333165	433751	341682	452661	336556	436613
1.04_260.1966m/z	260.197	1.0426	pos	Isoleucyl-Lysine	85818	Organic acids and derivatives	Carboxylic acids and derivatives	Amino acids, peptides, and analogues	M+H	C12H25N3O3	55.7	83.5	-1.04447	1.73005	1.01025e-16	2.69037e-15	-3.49475	0.0887108	34397.8	387752	22587.9	32523.1	28118.8	70533.8	47510.5	23650.7	19071.9	31185.5	386914	395517	362471	384228	384078	403989	382293	402525
4.38_565.2706m/z	565.271	4.38188	pos	2-(3-Carboxy-3-(methylammonio)propyl)-L-histidine	HMDB0011654	Organic acids and derivatives	Carboxylic acids and derivatives	Amino acids, peptides, and analogues	2M+Na	C11H19N4O4+	38.8	0	0.198181	1.71753	9.45544e-12	4.85303e-11	3.47341	11.1071	391467	35244.8	393748	347168	456049	470966	337914	388536	388868	348488	30975.8	38902.9	26610.1	40106.7	34536.6	38964.2	28956.9	42905.2
2.65_259.1297m/z	259.13	2.64747	neg	Glutamylisoleucine	HMDB0028822	Organic acids and derivatives	Carboxylic acids and derivatives	Amino acids, peptides, and analogues	M-H	C11H20N2O5	54.4	75.4	-0.990148	1.67599	1.69562e-07	3.6402e-07	1.19303	2.28633	640110	279973	808396	576265	539123	583681	589108	638313	805723	580269	269173	275519	271880	295415	273705	288137	277604	288352
1.40_240.0500m/z	240.05	1.40062	pos	2-{[hydroxy(6-hydroxy-2H-1,3-benzodioxol-5-yl)methylidene]amino}acetic acid	HMDB0129401	Organic acids and derivatives	Carboxylic acids and derivatives	Amino acids, peptides, and analogues	M+H	C10H9NO6	48.5	46.4	-1.27798	1.63912	3.97275e-07	8.0642e-07	-8.19715	0.00340731	1151.26	337879	1002.62	694.947	195.466	1366.7	3809.47	506.131	1478.65	156.095	243350	440327	233329	434653	240249	440556	233637	436934
0.94_174.1235m/z	174.124	0.941017	pos	apo-[3-methylcrotonoyl-CoA:carbon-dioxide ligase (ADP-forming)]	HMDB0059607	Organic acids and derivatives	Carboxylic acids and derivatives	Amino acids, peptides, and analogues	M+H	C7H15N3O2	39	0	-0.937248	1.63193	1.03512e-20	2.07199e-18	-6.26249	0.0130257	4142.3	318010	5660.63	3935.01	5459.1	3608.49	3339.07	3913.08	3587.7	3635.34	315844	312018	303532	315634	328478	331767	310389	326416
3.44_869.1711m/z	869.171	3.43583	pos	Cephalosporin C	HMDB0060450	Organic acids and derivatives	Carboxylic acids and derivatives	Amino acids, peptides, and analogues	2M+K	C16H21N3O8S	37.9	0	-2.31331	1.63155	5.7073e-13	4.16462e-12	-40.0153	8.99899e-13	2.83646e-07	315198	2.83646e-07	2.83646e-07	2.83646e-07	2.83646e-07	2.83646e-07	2.83646e-07	2.83646e-07	2.83646e-07	280325	344446	284512	353024	271188	364278	301156	322654
3.86_325.1453n	651.298	3.8566	pos	Amdinocillin	HMDB0015294	Organic acids and derivatives	Carboxylic acids and derivatives	Amino acids, peptides, and analogues	M+H, 2M+H	C15H23N3O3S	37.7	0	-2.16579	1.62166	6.87304e-10	2.28333e-09	12.5926	6176.65	317157	51.3477	346868	392394	251398	266319	229700	328954	336933	384687	2.83646e-07	204.513	2.83646e-07	2.83646e-07	2.83646e-07	2.83646e-07	206.268	2.83646e-07
0.71_288.2026m/z	288.203	0.707283	pos	Isoleucyl-Arginine	HMDB0028901	Organic acids and derivatives	Carboxylic acids and derivatives	Amino acids, peptides, and analogues	M+H	C12H25N5O3	38.3	0	-1.28937	1.6127	1.9795e-19	1.95037e-17	-39.9786	9.23097e-13	2.83646e-07	307277	2.83646e-07	2.83646e-07	2.83646e-07	2.83646e-07	2.83646e-07	2.83646e-07	2.83646e-07	2.83646e-07	306814	309758	310953	303776	319844	280175	315297	311595
1.40_232.1421n	215.139	1.40062	pos	Spermic acid 2	HMDB0013075	Organic acids and derivatives	Carboxylic acids and derivatives	Amino acids, peptides, and analogues	M+H-H2O, M+Na	C10H20N2O4	43.4	20.2	-0.779824	1.60438	0.000106108	0.000160394	-0.899743	0.535982	419206	782126	246621	359805	539279	592722	634264	383552	240567	356834	671689	891277	667122	887108	671361	908564	675580	884308
0.94_219.1336m/z	219.134	0.941017	pos	Threoninyl-Valine	HMDB0029074	Organic acids and derivatives	Carboxylic acids and derivatives	Amino acids, peptides, and analogues	M+H	C9H18N2O4	38.9	0	-1.36888	1.5647	7.25778e-16	1.37876e-14	-4.54522	0.0428303	12914.9	301537	15582.7	15322.6	10843.1	4690.34	13413.5	11464.3	17693.6	14309.2	285345	325269	280279	317504	285756	326091	283175	308876
3.40_495.2560m/z	495.256	3.40193	pos	Leucylproline	HMDB0011175	Organic acids and derivatives	Carboxylic acids and derivatives	Amino acids, peptides, and analogues	2M+K	C11H20N2O3	39.8	8.14	-4.36679	1.47541	5.29334e-08	1.22724e-07	3.62931	12.3746	291691	23571.8	292435	394603	248770	220763	198275	295521	288906	394257	22885.6	23875.9	23177.6	22741.1	24872.1	23991.7	25745.2	21285.6
5.36_306.2536m/z	306.254	5.36112	pos	Bupivacaine	HMDB0014442	Organic acids and derivatives	Carboxylic acids and derivatives	Amino acids, peptides, and analogues	M+NH4	C18H28N2O	40.5	7.68	-1.45225	1.4639	8.61608e-12	4.47171e-11	-11.2857	0.000400549	103.746	259009	181.585	2.83646e-07	147.897	2.83646e-07	2.83646e-07	6.1302	494.353	2.83646e-07	298377	231472	276817	217489	296884	247490	290894	212646
0.93_315.0581m/z	315.058	0.92895	neg	4,5-Dihydroorotic acid	HMDB0000528	Organic acids and derivatives	Carboxylic acids and derivatives	Amino acids, peptides, and analogues	2M-H	C5H6N2O4	39.5	0.27	-0.437188	1.44621	0.00022116	0.000323134	6.17127	72.0674	314205	4359.88	486076	387556	200636	61133.7	94114	354795	547915	381417	4409.46	3285.32	2091.26	3774.04	7848.35	2842.12	3808.73	6819.79
4.45_208.0967m/z	208.097	4.45108	pos	Phenylpropionylglycine	HMDB0000860	Organic acids and derivatives	Carboxylic acids and derivatives	Amino acids, peptides, and analogues	M+H	C11H13NO3	49.9	52.4	-0.767102	1.44302	5.54403e-12	3.03819e-11	-4.15688	0.05606	14677.3	261814	25576.9	16346.9	6147.99	7500.9	6140.43	14109.5	26786.5	14809.2	229796	294230	229898	292220	238509	292961	228997	287903
2.48_545.1546m/z	545.155	2.48282	pos	N-Acetylvanilalanine	HMDB0011716	Organic acids and derivatives	Carboxylic acids and derivatives	Amino acids, peptides, and analogues	2M+K	C12H15NO5	43.9	31.8	2.67116	1.42719	1.46126e-08	3.73887e-08	-4.77787	0.0364518	9390.69	257620	17799.2	8425.38	7749.37	450.787	392.534	10940.7	21462.5	7905	198776	316565	199998	311652	201682	324569	206473	301243
0.96_481.2037m/z	481.204	0.955533	pos	Prolyl-Asparagine	HMDB0029012	Organic acids and derivatives	Carboxylic acids and derivatives	Amino acids, peptides, and analogues	2M+Na	C9H15N3O4	38	0	4.29444	1.40786	1.69618e-10	6.42777e-10	6.09504	68.3579	242252	3543.88	256276	284354	223315	152948	238088	253479	279290	250265	10274.3	2.83646e-07	3537.45	2.83646e-07	9962.91	2.83646e-07	4576.31	2.83646e-07
3.89_279.1700m/z	279.17	3.88918	pos	Isoleucyl-Phenylalanine	85820	Organic acids and derivatives	Carboxylic acids and derivatives	Amino acids, peptides, and analogues	M+H	C15H22N2O3	48	44.3	-1.00339	1.36576	1.36784e-10	5.29535e-10	-4.90569	0.0333612	7698.56	230764	7129.02	8432.94	6301.58	6317.91	7842.08	8151.2	7001.61	10412.2	195206	273338	192537	251432	197241	274900	198220	263237
4.06_313.1543m/z	313.154	4.05755	pos	Phenylalanylphenylalanine	HMDB0013302	Organic acids and derivatives	Carboxylic acids and derivatives	Amino acids, peptides, and analogues	M+H	C18H20N2O3	55.5	82.4	-1.13503	1.32838	2.71338e-11	1.24392e-10	-6.24442	0.0131899	2807.84	212878	3173.17	3012.69	1803.85	1642.02	2295.21	3053.57	3965.56	3516.65	183669	246475	180984	237867	181838	245311	186608	240273
2.86_231.1701m/z	231.17	2.8562	pos	Valyl-Isoleucine	86022	Organic acids and derivatives	Carboxylic acids and derivatives	Amino acids, peptides, and analogues	M+H	C11H22N2O3	51.7	61.8	-0.768693	1.32431	2.4135e-19	2.26084e-17	-4.25267	0.0524588	11448.6	218240	5749.49	7535.56	11507.8	22539.5	24223.8	8696.79	5072.75	6263.25	220786	217308	213338	219467	219152	222114	214889	218866
0.83_319.0910m/z	319.091	0.825833	neg	Tricholomic acid	HMDB0030412	Organic acids and derivatives	Carboxylic acids and derivatives	Amino acids, peptides, and analogues	2M-H	C5H8N2O4	37.8	0	4.47249	1.311	1.75758e-09	5.39762e-09	8.37676	332.396	211578	636.524	251768	213780	210736	141436	161162	221823	276082	215835	2.83646e-07	1295.08	2.83646e-07	855.554	2.83646e-07	1023.78	2.83646e-07	1917.77
0.94_208.0636m/z	208.064	0.941017	pos	(2R,2'S)-Isobuteine	HMDB0030411	Organic acids and derivatives	Carboxylic acids and derivatives	Amino acids, peptides, and analogues	M+H	C7H13NO4S	38.1	0	-1.09668	1.30269	1.89571e-16	4.52875e-15	-2.93746	0.130538	30135.8	230858	43117.7	34452.3	20010.5	15455.1	23684.4	30317.9	43380.7	30667.5	232372	226090	226130	221708	223359	237555	244036	235616
2.62_871.3889m/z	871.389	2.62057	pos	Benazepril	HMDB0014682	Organic acids and derivatives	Carboxylic acids and derivatives	Amino acids, peptides, and analogues	2M+Na	C24H28N2O5	38.5	0	0.0573785	1.29519	4.08272e-07	8.27158e-07	-1.06221	0.478897	197455	412312	207041	207278	112594	193926	212471	166653	274677	204998	406068	442569	391192	368160	390737	368185	524272	407309
0.66_517.0876m/z	517.088	0.663733	pos	2-{[hydroxy(1-oxo-1H-isochromen-3-yl)methylidene]amino}acetic acid	HMDB0128628	Organic acids and derivatives	Carboxylic acids and derivatives	Amino acids, peptides, and analogues	2M+Na	C12H9NO5	36.2	0	4.51454	1.28535	2.8925e-08	7.04635e-08	39.3903	7.20523e+11	204374	2.83646e-07	243751	246228	174534	136878	122539	215301	243225	252536	2.83646e-07	2.83646e-07	2.83646e-07	2.83646e-07	2.83646e-07	2.83646e-07	2.83646e-07	2.83646e-07
0.61_130.0862m/z	130.086	0.605667	pos	L-Pipecolic acid	63100	Organic acids and derivatives	Carboxylic acids and derivatives	Amino acids, peptides, and analogues	M+H	C6H11NO2	55.3	78.7	-0.0715164	1.2706	2.18476e-11	1.02657e-10	2.10727	4.30874	252389	58576	286668	261522	222705	227531	214843	250316	290710	264817	57670.5	54278.3	60369.4	55878.2	61137.4	60283.3	60943.8	58047.2
0.71_146.0922m/z	146.092	0.707283	pos	4-Guanidinobutanoic acid	HMDB0003464	Organic acids and derivatives	Carboxylic acids and derivatives	Amino acids, peptides, and analogues	M+H	C5H11N3O2	38.9	0	-1.19019	1.26957	5.85482e-20	7.38035e-18	-39.2884	1.48936e-12	2.83646e-07	190448	2.83646e-07	2.83646e-07	2.83646e-07	2.83646e-07	2.83646e-07	2.83646e-07	2.83646e-07	2.83646e-07	202180	182328	191264	189691	194265	180566	193254	190037
0.93_311.1033n	312.111	0.926517	pos	N-(1-Deoxy-1-fructosyl)methionine	HMDB0037841	Organic acids and derivatives	Carboxylic acids and derivatives	Amino acids, peptides, and analogues	M+H-H2O, M+H	C11H21NO7S	37.4	0	-1.69061	1.23146	8.80596e-12	4.55533e-11	3.15257	8.89236	204912	23043.6	229166	199784	181626	177927	186334	211011	244963	208488	29763.1	16273.7	34613.3	13154.4	23158	11909.4	35528	19949
2.52_193.0732n	238.072	2.5179	neg	Phenylacetylglycine	HMDB0000821	Organic acids and derivatives	Carboxylic acids and derivatives	Amino acids, peptides, and analogues	M-H, M+FA-H	C10H11NO3	54.7	79.3	-3.72226	1.21649	1.20401e-05	2.01797e-05	-3.41988	0.0934357	21227.1	227184	12327.9	19697.5	19052	43425.6	26544.7	17878.5	13386.6	17504	291780	146622	308334	146590	323044	144383	312533	144186
2.28_276.1545m/z	276.155	2.28107	pos	Glutamyllysine	HMDB0004207	Organic acids and derivatives	Carboxylic acids and derivatives	Amino acids, peptides, and analogues	M+H	C11H21N3O5	37.4	0	-3.19138	1.20944	1.93938e-16	4.58697e-15	-4.51797	0.0436471	7868.9	180285	5779.08	9796.19	8949.76	7487.66	8585.24	8191.48	6709.29	7452.5	178320	186071	162293	182659	173767	196001	172069	191097
4.09_428.2178m/z	428.218	4.09145	pos	Quinaprilat	HMDB0042005	Organic acids and derivatives	Carboxylic acids and derivatives	Amino acids, peptides, and analogues	M+NH4	C23H26N2O5	51.6	62.4	-0.512197	1.20513	1.98809e-16	4.67889e-15	-4.65756	0.0396218	7074.01	178538	4504.23	12990	1364.23	11436.7	3840.84	5161.26	5508.72	11786.1	166368	191035	173639	178467	169449	194740	172987	181621
1.52_277.0861m/z	277.086	1.52352	neg	Glutamylmethionine	HMDB0028825	Organic acids and derivatives	Carboxylic acids and derivatives	Amino acids, peptides, and analogues	M-H	C10H18N2O5S	53.6	73.9	-0.858247	1.20431	3.57873e-09	1.03314e-08	1.16133	2.23664	326519	145986	378839	297115	283267	323646	323141	325342	381153	299645	125115	157801	135449	167340	132171	157680	134956	157377
2.71_338.1342m/z	338.134	2.71113	pos	2-(3-carboxy-3-(trimethylammonio)propyl)-L-histidine	HMDB0059617	Organic acids and derivatives	Carboxylic acids and derivatives	Amino acids, peptides, and analogues	M+K	C13H23N4O4+	44.9	31.6	-2.86006	1.20078	5.05635e-08	1.17616e-07	3.15191	8.88831	201127	22628.2	239648	244175	150823	129441	160786	202434	227929	253777	20817.6	25566.2	18388.6	23764.9	21630.1	24022.1	21605.3	25230.9
1.16_466.1311m/z	466.131	1.15513	neg	2-amino-4-({2-[(2-carboxy-2-hydroxy-2-methyl-1-phenylethyl)sulfanyl]-1-[(carboxymethyl)-C-hydroxycarbonimidoyl]ethyl}-C-hydroxycarbonimidoyl)butanoic acid	HMDB0133669	Organic acids and derivatives	Carboxylic acids and derivatives	Amino acids, peptides, and analogues	M-H2O-H	C20H27N3O9S	36.9	3.08	4.37694	1.18933	4.42422e-08	1.04231e-07	-1.79791	0.287591	70322.3	244522	128254	52305.1	70167.1	14166.5	25299.4	91258.5	128418	52709.8	227903	256551	218931	267341	231002	254300	241346	258798
1.60_311.1233m/z	311.123	1.6013	pos	gamma-Glutamyltyrosine	HMDB0011741	Organic acids and derivatives	Carboxylic acids and derivatives	Amino acids, peptides, and analogues	M+H	C14H18N2O6	38.7	0	-1.33695	1.17363	4.88041e-09	1.37246e-08	1.16689	2.24527	306538	136526	358342	318552	268548	275513	296865	296694	325319	312474	118060	161919	108693	152025	111206	157581	116693	166032
0.98_466.1122m/z	466.112	0.98455	pos	Pemetrexed	HMDB0014780	Organic acids and derivatives	Carboxylic acids and derivatives	Amino acids, peptides, and analogues	M+K	C20H21N5O6	38	0	-0.334029	1.17288	0.0271839	0.0320675	1.14289	2.20823	539548	244335	507290	459125	241611	1.3317e+06	583342	324344	451019	417957	272257	212071	277319	202761	282106	226210	267392	214564
2.97_292.1287m/z	292.129	2.97125	pos	Seryltryptophan	HMDB0029050	Organic acids and derivatives	Carboxylic acids and derivatives	Amino acids, peptides, and analogues	M+H	C14H17N3O4	55.1	79.8	-1.50088	1.17224	1.29158e-15	2.22268e-14	-4.56845	0.0421462	7130.13	169176	4773.92	6262.09	6808.25	18519.7	6118.68	4996.49	4388.53	5173.32	167865	179673	159256	167385	156574	185531	158681	178444
0.72_204.1108n	187.108	0.7218	pos	Serylvaline	HMDB0029052	Organic acids and derivatives	Carboxylic acids and derivatives	Amino acids, peptides, and analogues	M+H-H2O, M+H, M+Na	C8H16N2O4	37.9	0	-0.986682	1.14478	3.5757e-15	5.24657e-14	-6.74401	0.00932935	1458.23	156306	2.83646e-07	2.83646e-07	2.83646e-07	2.83646e-07	7286.19	2.83646e-07	4379.69	2.83646e-07	154301	149415	142653	156923	169947	171284	140324	165604
2.56_345.1441m/z	345.144	2.56105	pos	Tyrosyl-Tyrosine	HMDB0029117	Organic acids and derivatives	Carboxylic acids and derivatives	Amino acids, peptides, and analogues	M+H	C18H20N2O5	38.6	0	-1.25983	1.13885	1.23277e-11	6.16741e-11	-8.43406	0.00289131	447.107	154638	2.83646e-07	740.731	330.256	2.83646e-07	464.681	679.98	370.57	990.636	140920	172217	129645	167195	141367	178704	127469	179586
1.10_260.1370n	261.144	1.102	pos	Isoleucyl-Glutamate	HMDB0028906	Organic acids and derivatives	Carboxylic acids and derivatives	Amino acids, peptides, and analogues	M+H-H2O, M+H	C11H20N2O5	37.2	0	-0.881477	1.13263	1.06296e-15	1.88126e-14	-3.84691	0.069497	11303.4	162646	9179.32	10298.3	15245.6	17626.4	17308.7	5738.43	6956.67	8073.68	151956	173689	149903	173894	159687	171807	155081	165149
3.01_293.1141m/z	293.114	3.00712	neg	gamma-Glutamylphenylalanine	HMDB0000594	Organic acids and derivatives	Carboxylic acids and derivatives	Amino acids, peptides, and analogues	M-H	C14H18N2O5	56	84.1	-0.523836	1.12875	3.94333e-07	8.00795e-07	1.38724	2.61578	263200	100620	306727	290849	226030	167786	228484	281775	302564	301386	90429.1	110710	88905.5	113989	86123.3	111630	92017.6	111155
16.92_236.0230m/z	236.023	16.9244	neg	S-Cysteinosuccinic acid	HMDB0029418	Organic acids and derivatives	Carboxylic acids and derivatives	Amino acids, peptides, and analogues	M-H	C7H11NO6S	48.8	55.5	-1.8954	1.12418	1.08189e-07	2.38779e-07	0.67817	1.60011	424256	265142	481690	421933	393679	380897	388284	422767	491901	412895	272761	248302	281596	253106	284259	244745	288689	247677
4.31_669.2523m/z	669.252	4.3122	neg	Methionyl-Tryptophan	HMDB0028984	Organic acids and derivatives	Carboxylic acids and derivatives	Amino acids, peptides, and analogues	2M-H	C16H21N3O3S	44.9	37.4	-1.65758	1.12281	2.03312e-09	6.17107e-09	4.45116	21.8742	160503	7337.55	175429	183113	134673	124148	113409	174391	175379	203483	7202.72	6170.72	6093.82	7703.64	7272.48	7839.74	8926.52	7490.73
0.93_611.1440m/z	611.144	0.92895	neg	Oxidized glutathione	HMDB0003337	Organic acids and derivatives	Carboxylic acids and derivatives	Amino acids, peptides, and analogues	M-H	C20H32N6O12S2	35.2	0	-1.1646	1.09862	5.38142e-08	1.24553e-07	3.97675	15.7442	158823	10087.7	157331	179369	174269	73874.3	160643	178204	142997	203895	24079.2	3160.64	13847.3	2.83646e-07	9775.03	2.83646e-07	26952.7	2886.94
1.06_280.1656m/z	280.166	1.05732	pos	Prolylphenylalanine	HMDB0011179	Organic acids and derivatives	Carboxylic acids and derivatives	Amino acids, peptides, and analogues	M+NH4	C14H18N2O3	45.8	34.9	0.172201	1.09649	5.08608e-06	8.89923e-06	-1.64574	0.319583	72984.4	228374	90977.4	63520.8	85134.4	71794.3	63085.1	70928.4	88494.5	49940.2	165949	282346	171222	282621	173026	287124	179479	285226
7.56_665.1290m/z	665.129	7.56435	pos	Beta-Citryl-L-glutamic acid	HMDB0013220	Organic acids and derivatives	Carboxylic acids and derivatives	Amino acids, peptides, and analogues	2M+Na	C11H15NO10	38.4	0	0.86746	1.09566	4.07353e-07	8.25383e-07	10.4886	1436.79	152285	105.99	111926	153804	182259	232211	181976	127074	74393.7	154637	2.83646e-07	847.918	2.83646e-07	2.83646e-07	2.83646e-07	2.83646e-07	2.83646e-07	2.83646e-07
0.93_132.0536n	133.061	0.926517	pos	N-Carbamoylsarcosine	62900	Organic acids and derivatives	Carboxylic acids and derivatives	Amino acids, peptides, and analogues	M+H-H2O, M+H	C4H8N2O3	51.6	61.7	0.952386	1.09132	2.43193e-12	1.47973e-11	-1.44519	0.367244	82500.5	224648	102909	93127.7	66051.5	61012.3	68182.9	80901.5	101036	86782.9	215425	232116	218900	220191	218304	237247	223428	231568
1.79_272.1601m/z	272.16	1.79188	pos	L-Furosine	HMDB0029390	Organic acids and derivatives	Carboxylic acids and derivatives	Amino acids, peptides, and analogues	M+NH4	C12H18N2O4	39	0	-1.3436	1.09025	1.70108e-16	4.14063e-15	-2.32802	0.199157	34893.7	175207	42116.2	37767.3	31085.2	24341.1	32489.4	34943.7	40023.1	36383.6	168759	176476	162953	180175	174620	184549	173847	180277
0.72_218.1264n	219.134	0.7218	pos	Valyl-Threonine	HMDB0029137	Organic acids and derivatives	Carboxylic acids and derivatives	Amino acids, peptides, and analogues	M+H-H2O, M+H	C9H18N2O4	38.2	0	-1.36139	1.06818	8.98091e-16	1.64213e-14	-5.17107	0.0277558	3856.18	138932	2.83646e-07	1079.2	2.83646e-07	2.83646e-07	602.833	481.289	10541.8	18144.3	128337	141821	140142	129639	145967	147300	139801	138452
0.94_287.1233m/z	287.123	0.941017	pos	Vinylacetylglycine	HMDB0000894	Organic acids and derivatives	Carboxylic acids and derivatives	Amino acids, peptides, and analogues	2M+H	C6H9NO3	39.4	0	-1.69974	1.06194	1.82251e-08	4.59188e-08	-6.73311	0.00940008	1307.01	139043	2847.84	148.368	2.83646e-07	1933.47	2567.44	13.1382	2202.79	743.081	104444	169839	108036	167487	108217	181545	109068	163706
2.64_267.1335m/z	267.134	2.63528	pos	Threoninyl-Phenylalanine	85961	Organic acids and derivatives	Carboxylic acids and derivatives	Amino acids, peptides, and analogues	M+H	C13H18N2O4	45.4	41.7	-1.61112	1.04564	1.32244e-06	2.50001e-06	-7.00922	0.00776273	1136.51	146406	2.83646e-07	166.834	326.407	3547.52	5051.32	2.83646e-07	2.83646e-07	2.83646e-07	169803	99121.8	187171	93148.2	205033	98795.5	209187	108987
3.37_245.1858m/z	245.186	3.3678	pos	Isoleucyl-Leucine	85817	Organic acids and derivatives	Carboxylic acids and derivatives	Amino acids, peptides, and analogues	M+H	C12H24N2O3	45.7	32.5	-0.722331	1.03161	1.53069e-14	1.80793e-13	-3.95439	0.0645075	8657.21	134205	8930.47	6750.55	8557.64	8418.13	10980.9	9338.99	8753.39	7527.62	123450	139405	126127	142002	121767	151639	127224	142025
3.52_245.1857m/z	245.186	3.52078	pos	Isoleucyl-Isoleucine	85816	Organic acids and derivatives	Carboxylic acids and derivatives	Amino acids, peptides, and analogues	M+H	C12H24N2O3	48.6	47	-0.956751	1.02933	4.72396e-16	9.58706e-15	-4.69666	0.0385624	5007.48	129854	5396.34	4781.51	4225.95	3597.96	6692.15	5100.96	5627.42	4637.57	119947	138616	125690	132482	121868	138171	121897	140161
2.17_673.3632m/z	673.363	2.17233	neg	Lopinavir	HMDB0015539	Organic acids and derivatives	Carboxylic acids and derivatives	Amino acids, peptides, and analogues	M+FA-H	C37H48N4O5	36.9	3.67	4.0268	1.02868	5.26096e-17	1.61099e-15	-3.60496	0.0821863	11191.2	136169	3942.39	9668	12613	22729.9	13800.2	10704.6	5939.83	10132	135604	140297	131288	143625	138596	132870	136535	130538
10.62_665.3053m/z	665.305	10.6152	pos	Tryptophyl-Gamma-glutamate	HMDB0029097	Organic acids and derivatives	Carboxylic acids and derivatives	Amino acids, peptides, and analogues	2M+H	C16H20N4O4	37.9	0	1.71195	1.00861	0.000351419	0.000502752	-1.99295	0.251225	49697.4	197820	42924.6	47408.6	44994	56222	52215.1	57487	35454.6	60873.1	106876	280594	121704	295486	114856	271753	116059	275235
4.85_359.3263m/z	359.326	4.84658	pos	N-Palmitoyl GABA	HMDB0062338	Organic acids and derivatives	Carboxylic acids and derivatives	Amino acids, peptides, and analogues	M+NH4	C20H39NO3	38.5	0	-1.5736	1.00346	1.75803e-22	1.59194e-19	-7.51664	0.00546094	652.129	119417	574.815	346.347	368.138	187.398	502.726	945.279	1136.17	1156.16	122021	120484	117480	115203	119180	121808	122647	116512
