# Supplementary material for: Metabolite Support of Long-Term Storage of Sperm in the Spermatheca of Honeybee (Apis mellifera) Queens
Source: Front Physiol. 2020 Nov 10;11:574856. doi: 10.3389/fphys.2020.574856 (PMC7683436; doi:10.3389/fphys.2020.574856)
Supplement: Supplementary Table 8 — Acetyl-related metabolites. [file Table_8.XLSX]

## Sheet: Sheet1
Table S7 Acetyl related metabolites
ID	m/z	Retention time (min)	Ion mode	Metabolites	Compound ID	Super Class	Class	Sub Class	Adducts	Formula	Score	Fragmentation Score	Mass Error (ppm)	VIP	P-value	adj.P-value	log2(FC)	FC	average(NLQS)	average(VQS)	NLQS-1	NLQS-2	NLQS-3	NLQS-4	NLQS-5	NLQS-6	NLQS-7	NLQS-8	VQS-1	VQS-2	VQS-3	VQS-4	VQS-5	VQS-6	VQS-7	VQS-8
8.16_460.2687m/z	460.269	8.15868	pos	3-O-Acetylepisamarcandin	HMDB0031958	Phenylpropanoids and polyketides	Coumarins and derivatives	Unclassified	M+NH4	C26H34O6	53.4	73.3	-1.49221	3.81321	8.75091e-08	1.95958e-07	0.882977	1.84418	3.96885e+06	2.1521e+06	4.49519e+06	4.21858e+06	3.88757e+06	3.30699e+06	3.29292e+06	3.69364e+06	4.46135e+06	4.39459e+06	1.9686e+06	2.08471e+06	2.06687e+06	2.13495e+06	2.29501e+06	2.2193e+06	2.28494e+06	2.16243e+06
0.93_233.0298m/z	233.03	0.92895	neg	3,4,5-trihydroxy-6-[(2-hydroxyacetyl)oxy]oxane-2-carboxylic acid	HMDB0124939	Organic oxygen compounds	Organooxygen compounds	Carbohydrates and carbohydrate conjugates	M-H2O-H	C8H12O9	54.4	76.7	-1.90073	3.40895	3.10325e-09	9.07032e-09	-3.26011	0.104378	163610	1.56748e+06	191971	128899	145717	136984	205329	188552	187081	124351	1.24822e+06	1.79618e+06	1.34133e+06	1.8083e+06	1.29682e+06	1.90526e+06	1.26536e+06	1.87835e+06
3.99_193.0737n	387.155	3.9907	pos	Methyl n-acetylanthranilate	HMDB0032388	Benzenoids	Benzene and substituted derivatives	Benzoic acids and derivatives	2M+H, 2M+Na, 2M+K, M+H	C10H11NO3	49	55.3	-1.06151	3.06006	5.46122e-11	2.32172e-10	-7.4534	0.00570563	6407.44	1.123e+06	9553.1	6431.53	6335.85	4205.34	4259.65	5575.62	7606.75	7291.68	973591	1.32052e+06	953270	1.25637e+06	938560	1.29921e+06	964674	1.27783e+06
0.68_358.1845m/z	358.185	0.67825	pos	15-Deacetylneosolaniol	HMDB0036157	Lipids and lipid-like molecules	Prenol lipids	Sesquiterpenoids	M+NH4	C17H24O7	36.4	0	-4.48871	2.45019	4.47555e-10	1.546e-09	6.81929	112.93	733941	6499.07	936024	709110	690412	572302	548163	724509	852551	838455	12141.4	6700.71	9792.2	4153.38	4863.73	2.83646e-07	9138.86	5202.34
0.71_255.0849m/z	255.085	0.707283	pos	N-a-Acetyl-L-arginine	HMDB0004620	Organic acids and derivatives	Carboxylic acids and derivatives	Amino acids, peptides, and analogues	M+K	C8H16N4O3	34.9	0	-2.21888	2.03133	4.9685e-05	7.7807e-05	1.56095	2.95047	878065	297601	1.20278e+06	1.04163e+06	494331	709656	556804	815922	1.1717e+06	1.0317e+06	248958	361421	213630	381254	223761	381032	209450	361306
0.72_189.1231m/z	189.123	0.7218	pos	N6-Acetyl-L-lysine	HMDB0000206	Organic acids and derivatives	Carboxylic acids and derivatives	Amino acids, peptides, and analogues	M+H	C8H16N2O3	39	0	-1.29552	1.8807	3.618e-14	3.81798e-13	-2.09038	0.234819	128709	548119	184186	117048	102634	84766.5	107339	127644	173746	132306	575929	564392	518360	535776	543068	536059	551415	559952
4.06_497.2425m/z	497.242	4.05755	pos	N3'-Acetylgentamicin	65881	Unclassified	Unclassified	Unclassified	M+H	C19H36N4O11	37.9	0.114	-5.72611	1.78938	2.88156e-08	7.02148e-08	4.33807	20.2251	420909	20811.2	560256	374767	439495	233442	471211	412473	521088	354541	24706.7	15917.5	24606.5	13484.1	28037.3	16024.6	24997.1	18716.1
0.93_268.1167n	307.083	0.926517	pos	Acetylcarnosine	HMDB0012881	Organic acids and derivatives	Peptidomimetics	Hybrid peptides	M+NH4, M+K	C11H16N4O4	37.4	0	-1.56879	1.76178	7.61013e-10	2.50241e-09	2.41855	5.34632	460166	86071.5	513554	528692	364835	351388	442401	456095	517063	507298	103074	70643.9	111245	62913.2	91637.9	74934.6	108360	65762.8
11.25_396.1162m/z	396.116	11.2478	neg	N-Acetyl-9-O-acetylneuraminic acid	HMDB0000794	Organic oxygen compounds	Organooxygen compounds	Carbohydrates and carbohydrate conjugates	M+FA-H	C13H21NO10	34.2	0	4.22378	1.47337	0.00211904	0.00280318	1.77992	3.43407	504434	146891	882088	643834	300798	162072	163954	528511	733653	620562	122533	174832	128483	164457	121244	159519	133132	170930
2.48_545.1546m/z	545.155	2.48282	pos	N-Acetylvanilalanine	HMDB0011716	Organic acids and derivatives	Carboxylic acids and derivatives	Amino acids, peptides, and analogues	2M+K	C12H15NO5	43.9	31.8	2.67116	1.42719	1.46126e-08	3.73887e-08	-4.77787	0.0364518	9390.69	257620	17799.2	8425.38	7749.37	450.787	392.534	10940.7	21462.5	7905	198776	316565	199998	311652	201682	324569	206473	301243
1.42_200.1397n	401.287	1.4166	pos	9-acetyl pelargonic acid	35732	Unclassified	Unclassified	Unclassified	M+H, 2M+H	C11H20O3	37.8	1.68	-7.60489	1.31674	2.26962e-10	8.34313e-10	-6.87209	0.00853681	1827.43	214065	1385.32	2064.2	1440.11	2534.68	3346.46	1823.54	982.828	1042.31	245163	178734	245295	176241	252995	185625	252809	175655
2.42_299.1235m/z	299.124	2.4162	pos	4-Hydroxyphenylacetylglutamic acid	HMDB0006061	Unclassified	Unclassified	Unclassified	M+NH4	C13H15NO6	46.8	36.7	-0.930021	1.29197	1.81538e-05	2.98292e-05	-8.01891	0.00385539	859.445	222921	2.83646e-07	2.83646e-07	329.348	1037.77	5508.45	2.83646e-07	2.83646e-07	2.83646e-07	134176	315847	125931	315005	128704	315385	132635	315681
0.67_221.0893n	266.088	0.666217	neg	N-Acetyl-D-glucosamine	HMDB0000215	Organic oxygen compounds	Organooxygen compounds	Carbohydrates and carbohydrate conjugates	M-H, M+FA-H	C8H15NO6	44.7	31.7	-2.89311	1.28376	1.04185e-10	4.1309e-10	-39.3633	1.41403e-12	2.83646e-07	200594	2.83646e-07	2.83646e-07	2.83646e-07	2.83646e-07	2.83646e-07	2.83646e-07	2.83646e-07	2.83646e-07	187144	164385	227057	173710	240643	166498	247517	197798
2.52_193.0732n	238.072	2.5179	neg	Phenylacetylglycine	HMDB0000821	Organic acids and derivatives	Carboxylic acids and derivatives	Amino acids, peptides, and analogues	M-H, M+FA-H	C10H11NO3	54.7	79.3	-3.72226	1.21649	1.20401e-05	2.01797e-05	-3.41988	0.0934357	21227.1	227184	12327.9	19697.5	19052	43425.6	26544.7	17878.5	13386.6	17504	291780	146622	308334	146590	323044	144383	312533	144186
7.56_886.1685m/z	886.169	7.56435	pos	Phenylacetyl-CoA	HMDB0006503	Lipids and lipid-like molecules	Fatty Acyls	Fatty acyl thioesters	M+H	C29H42N7O17P3S	33.4	0	4.71797	1.19532	1.11466e-07	2.45443e-07	10.845	1839.4	178801	97.2057	123430	202408	190126	272617	196497	160258	106749	178319	2.83646e-07	2.83646e-07	2.83646e-07	132.243	645.403	2.83646e-07	2.83646e-07	2.83646e-07
1.48_218.0922m/z	218.092	1.4795	pos	Acetylhydrazinopthalazinone	3165	Unclassified	Unclassified	Unclassified	M+H	C11H11N3O2	40.8	6.76	-0.95547	1.09131	1.51485e-11	7.41668e-11	-7.85254	0.00432664	615.379	142230	549.242	153.605	263.58	467.815	287.182	729.674	1101.96	1369.97	122267	158085	122429	153394	123751	168473	125448	163995
0.94_287.1233m/z	287.123	0.941017	pos	Vinylacetylglycine	HMDB0000894	Organic acids and derivatives	Carboxylic acids and derivatives	Amino acids, peptides, and analogues	2M+H	C6H9NO3	39.4	0	-1.69974	1.06194	1.82251e-08	4.59188e-08	-6.73311	0.00940008	1307.01	139043	2847.84	148.368	2.83646e-07	1933.47	2567.44	13.1382	2202.79	743.081	104444	169839	108036	167487	108217	181545	109068	163706
6.89_784.9950m/z	784.995	6.89478	pos	N-Acetylgalactosamine 4,6-disulfate	HMDB0000843	Organic oxygen compounds	Organooxygen compounds	Carbohydrates and carbohydrate conjugates	2M+Na	C8H15NO12S2	37.3	0	-1.75978	1.01187	5.00992e-08	1.16608e-07	1.51432	2.85665	193482	67730.6	187875	197877	233496	161584	215127	146378	173269	232251	66913	52137.8	78396.7	59808	79517.6	57819.8	76559.4	70692.2
6.00_292.1671n	275.164	6.00113	pos	Acetylvalerenolic acid	HMDB0035687	Lipids and lipid-like molecules	Prenol lipids	Sesquiterpenoids	M+H-H2O, M+H	C17H24O4	49.3	51.8	-1.17757	1.00174	6.58376e-21	1.42269e-18	-3.97738	0.0634876	8031.24	126501	11048.3	7915.51	5765.74	5482.63	7682.29	6621.23	10400.3	9333.89	126722	124423	130488	121831	125144	129556	128952	124892
